# Supplementary material for: Expression Profiling of Cucumis sativus in Response to Infection by Pseudoperonospora cubensis
Source: PLoS One. 2012 Apr 24;7(4):e34954. doi: 10.1371/journal.pone.0034954 (PMC3335828; doi:10.1371/journal.pone.0034954)
Supplement: Table S3 — Spearman rank correlations of expression values between single copy orthologous genes in Cucumis sativus and Arabidopsis thaliana following infection with a compatible oomycete pathogen. (XLS) [file pone.0034954.s005.xls]

## Sheet: TableS3
Table S3. Spearman rank correlations of expression values between single copy orthologous genes in Cucumis sativus and Arabidopsis thaliana following infection with a compatible oomycete pathogen.
RNA-seq library	Microarray experiment	SCC‡
1 dpi¶	0 dpi	0.1
1 dpi	0.5 dpi	0.21
1 dpi	2 dpi	0.14
2 dpi	2 dpi	0.66
2 dpi	4 dpi	0.15
3 dpi	2 dpi	0.3
3 dpi	4 dpi	0.28
3 dpi	6 dpi	0.06
4 dpi	4 dpi	0.65
4 dpi	6 dpi	0.28
6 dpi	6 dpi	0.72
8 dpi	6 dpi	0.33
Microarray expression profiles were obtained from time course analyses of genes expressed in Arabidopsis thaliana during infection by Hyaloperonospora arabidopsidis (Wang et al., 2011). Single copy orthologous genes between Cucumis sativus and A. thaliana were identified using OrthoMCL program. Log2 transformed expression values of genes present in both the RNA-seq (Ps. cubensis-C. sativus), log2…
‡SCC, Spearman correlation coefficient
¶dpi, days post-inoculation.
