# Supplementary material for: Expression Profiling of Cucumis sativus in Response to Infection by Pseudoperonospora cubensis
Source: PLoS One. 2012 Apr 24;7(4):e34954. doi: 10.1371/journal.pone.0034954 (PMC3335828; doi:10.1371/journal.pone.0034954)
Supplement: Table S4 — List of genes differentially expressed at different time points along with their expression values (FPKM) and functional annotation. Differential expression analysis was conducted using the cuffdiff program in Cufflinks version 0.9.3 [58]. FPKM, fragments per kilobase pair of exon model per million fragments mapped. (XLS) [file pone.0034954.s006.xls]

## Sheet: TableS4
Table S4. List of genes differentially expressed at different time points along with their expression values (FPKM) and functional annotation. Differential expression analysis was conducted using the cuffdiff program in Cufflinks version 0.9.3 (Trapnell et al., 2010).
Gene ID	Sample 1	Sample 2	FPKM sample 1	FPKM sample 2	Functional annotation
Csa1M032470.1	1 dpi	2 dpi	13.1883	38.9084	Ba0013J05-_Ba0033A15.8 protein
Csa5M648730.1	1 dpi	2 dpi	92.6226	1.58871	(1-4)-beta-mannan endohydrolase
Csa2M055050.1	1 dpi	2 dpi	217.991	42.1189	(R)-mandelonitrile lyase 1
Csa6M014730.1	1 dpi	2 dpi	10.3415	35.373	1--acylceramide synthase
Csa4M091870.1	1 dpi	2 dpi	31.9249	225.922	1-aminocyclopropane-1-carboxylate oxidase
Csa5M146870.1	1 dpi	2 dpi	37.0004	459.853	1-aminocyclopropane-1-carboxylate oxidase
Csa4M049610.1	1 dpi	2 dpi	204.391	5.24203	1-aminocyclopropane-1-carboxylate synthase
Csa6M006800.1	1 dpi	2 dpi	417.38	9.26272	1-aminocyclopropane-1-carboxylate synthase
Csa1M420340.1	1 dpi	2 dpi	145.769	8.10864	1-deoxy-D-xylulose-5-phosphate synthase
Csa6M067390.1	1 dpi	2 dpi	20.8945	158.171	1-deoxyxylulose-5-phosphate synthase
Csa3M017050.1	1 dpi	2 dpi	28.8053	5.76851	1-phosphatidylinositol-4-phosphate 5-kinase
Csa1M045490.1	1 dpi	2 dpi	244.14	82.346	1-pyrroline-5-carboxylate dehydrogenase
Csa5M570400.1	1 dpi	2 dpi	7.14324	31.4239	10kd chaperonin
Csa1M595890.1	1 dpi	2 dpi	427.078	95.5985	12-oxophytodienoate reductase opr
Csa3M021150.1	1 dpi	2 dpi	81.0548	513.621	14 kDa proline-rich protein DC2.15
Csa2M368950.1	1 dpi	2 dpi	5.48143	31.7858	14-3-3 protein
Csa4M094520.1	1 dpi	2 dpi	1946.96	1071.98	14-3-3 protein 2
Csa7M048090.1	1 dpi	2 dpi	91.3087	307.347	14-3-3 protein homolog
Csa3M890040.1	1 dpi	2 dpi	51.4811	135.415	14-3-3f protein
Csa2M372150.1	1 dpi	2 dpi	242.893	496.513	14-3-3f protein
Csa4M015720.1	1 dpi	2 dpi	5.99306	39.6602	15-cis-zeta-carotene isomerase
Csa1M063560.1	1 dpi	2 dpi	10.8185	54.5491	15.4 kDa class V heat shock protein
Csa6M087180.1	1 dpi	2 dpi	10.7346	33.314	15kDa selenoprotein
Csa4M049620.1	1 dpi	2 dpi	24.1373	78.9534	2-C-methyl-D-erythritol 2,4-cyclodiphosphate synthase
Csa3M778410.1	1 dpi	2 dpi	68.9438	151.088	2-cys peroxiredoxin
Csa5M218870.1	1 dpi	2 dpi	44.6448	19.1932	2-deoxyglucose-6-phosphate phosphatase
Csa6M499830.1	1 dpi	2 dpi	1.95111	13.8866	2-deoxyglucose-6-phosphate phosphatase
Csa2M361590.1	1 dpi	2 dpi	253.71	144.396	2-hydroxyacid dehydrogenase
Csa7M064010.1	1 dpi	2 dpi	22.4426	44.2993	2-nitropropane dioxygenase
Csa6M505850.1	1 dpi	2 dpi	14.5318	42.6123	2-oxoglutarate (2G) and Fe(II)-dependent oxygenase
Csa4M291890.1	1 dpi	2 dpi	0.931581	25.7425	2-oxoglutarate/malate translocator, chloroplast
Csa6M483270.1	1 dpi	2 dpi	60.9059	15.7768	2-oxoisovalerate dehydrogenase
Csa6M395130.1	1 dpi	2 dpi	401.774	42.6856	2-oxoisovalerate dehydrogenase E1 component, alpha subunit
Csa4M197830.1	1 dpi	2 dpi	134.335	312.084	2,3-bisphosphoglycerate-independent phosphoglycerate mutase
Csa7M238970.1	1 dpi	2 dpi	97.4383	64.9537	2,4-dienoyl-CoA reductase
Csa3M176260.1	1 dpi	2 dpi	34.3905	460.68	Pectinesterase inhibitor
Csa1M596490.1	1 dpi	2 dpi	22.3021	14.9442	23S ribosomal RNA
Csa3M121020.1	1 dpi	2 dpi	116.563	239.417	24 kDa seed maturation protein
Csa3M689280.1	1 dpi	2 dpi	44.3485	74.9333	24-sterol C-methyltransferase
Csa3M875420.1	1 dpi	2 dpi	11.4827	33.0354	24-sterol C-methyltransferase
Csa6M358050.1	1 dpi	2 dpi	50.214	126.508	26 proteasome complex subunit DSS1
Csa7M431420.1	1 dpi	2 dpi	87.8172	153.349	26S protease regulatory subunit 7
Csa4M639140.1	1 dpi	2 dpi	63.318	100.499	26S proteasome non-ATPase regulatory subunit
Csa4M639150.1	1 dpi	2 dpi	70.0226	105.804	26S proteasome non-ATPase regulatory subunit
Csa4M054300.1	1 dpi	2 dpi	83.711	177.938	26S proteasome regulatory particle non-ATPase subunit 12
Csa3M732410.1	1 dpi	2 dpi	72.6477	134.466	26S proteasome regulatory particle non-ATPase subunit 8
Csa7M038690.1	1 dpi	2 dpi	78.1581	120.203	26S proteasome regulatory subunit rpn1
Csa6M077440.1	1 dpi	2 dpi	41.2239	77.3339	26S proteasome regulatory subunit S3
Csa6M190480.1	1 dpi	2 dpi	35.1322	65.5758	26S proteasome subunit S9
Csa7M374650.1	1 dpi	2 dpi	52.8361	84.7589	2Fe-2S ferredoxin
Csa6M499800.1	1 dpi	2 dpi	501.094	273.01	3-deoxy-D-arabino-heptulosonate-7-phosphate synthase 01
Csa3M181970.1	1 dpi	2 dpi	28.8305	9.8618	3-hexulose-6-phosphate isomerase
Csa6M401490.1	1 dpi	2 dpi	77.0511	36.4504	3-hydroxy-3-methylglutaryl coenzyme-A reductase
Csa2M003610.1	1 dpi	2 dpi	369.823	166.231	3-hydroxyacyl-CoA dehyrogenase
Csa1M538190.1	1 dpi	2 dpi	26.6545	1.64085	3-hydroxyisobutyrate dehydrogenase, mitochondrial
Csa5M165170.1	1 dpi	2 dpi	45.7201	115.278	3-isopropylmalate dehydratase
Csa1M418240.1	1 dpi	2 dpi	346.803	92.3972	3-ketoacyl-CoA synthase
Csa3M624070.1	1 dpi	2 dpi	32.5489	65.6212	3-ketoacyl-CoA thiolase B
Csa5M612890.1	1 dpi	2 dpi	40.2345	86.0379	3-oxo-5-alpha-steroid 4-dehydrogenase family protein
Csa3M126230.1	1 dpi	2 dpi	282.379	118.922	3-phosphoshikimate 1-carboxyvinyltransferase
Csa4M188930.1	1 dpi	2 dpi	72.0131	24.7866	3'-5' exonuclease
Csa5M381830.1	1 dpi	2 dpi	20.8872	41.4182	30S ribosomal protein S13, chloroplastic
Csa7M446990.1	1 dpi	2 dpi	20.9022	44.3149	30S ribosomal protein S17
Csa4M308630.1	1 dpi	2 dpi	37.8097	75.4689	30S ribosomal protein S31, chloroplastic
Csa3M782700.1	1 dpi	2 dpi	47.7557	6.79815	33 kd chloroplast ribonucleoprotein
Csa7M430240.1	1 dpi	2 dpi	71.246	15.7652	4-coumarate coenzyme A ligase
Csa7M430250.1	1 dpi	2 dpi	64.738	34.0304	4-coumarate coenzyme A ligase
Csa1M084300.1	1 dpi	2 dpi	41.5701	72.5111	4-hydroxy-3-methylbut-2-en-1-yl diphosphate synthase
Csa7M075680.1	1 dpi	2 dpi	169.523	269.665	4-hydroxy-3-methylbut-2-enyl diphosphate reductase
Csa4M608160.1	1 dpi	2 dpi	1316.46	573.072	4-hydroxyphenylpyruvate dioxygenase
Csa1M654900.1	1 dpi	2 dpi	11.8588	91.3435	4-nitrophenylphosphatase
Csa4M049090.1	1 dpi	2 dpi	189.368	299.942	40S ribosomal protein S10
Csa5M152800.1	1 dpi	2 dpi	224.4	383.183	40S ribosomal protein S10
Csa7M025720.1	1 dpi	2 dpi	123.038	273.119	40S ribosomal protein S11
Csa2M382430.1	1 dpi	2 dpi	171.127	264.249	40S ribosomal protein S11
Csa7M432030.1	1 dpi	2 dpi	554.423	649.274	40S ribosomal protein S12
Csa2M258680.1	1 dpi	2 dpi	72.3167	157.908	40S ribosomal protein S12
Csa6M077430.1	1 dpi	2 dpi	107.583	161.778	40S ribosomal protein S13
Csa3M035890.1	1 dpi	2 dpi	59.3427	118.825	40S ribosomal protein S13
Csa3M777590.1	1 dpi	2 dpi	63.2241	184.08	40S ribosomal protein S14
Csa1M448960.1	1 dpi	2 dpi	194	368.671	40S ribosomal protein S14
Csa2M193310.1	1 dpi	2 dpi	225.532	391.601	40S ribosomal protein S15
Csa3M143520.1	1 dpi	2 dpi	70.0021	211.57	40S ribosomal protein S15
Csa7M073560.1	1 dpi	2 dpi	229.946	514.592	40S ribosomal protein S16
Csa3M202730.1	1 dpi	2 dpi	78.4898	217.251	40S ribosomal protein S16
Csa6M046270.1	1 dpi	2 dpi	207.068	490.504	40S ribosomal protein S17
Csa6M055370.1	1 dpi	2 dpi	154.432	440.09	40S ribosomal protein S18
Csa7M293750.1	1 dpi	2 dpi	112.088	209.543	40S ribosomal protein S18
Csa5M638420.1	1 dpi	2 dpi	136.457	187.012	40S ribosomal protein S19
Csa7M390010.1	1 dpi	2 dpi	156.697	289.886	40S ribosomal protein S19
Csa3M187320.1	1 dpi	2 dpi	85.1868	215.733	40S ribosomal protein S19
Csa3M816100.1	1 dpi	2 dpi	44.5867	88.5038	40S ribosomal protein s2
Csa4M166960.1	1 dpi	2 dpi	243.959	522.335	40S ribosomal protein s2
Csa6M194160.1	1 dpi	2 dpi	88.4459	265.606	40S ribosomal protein S21
Csa3M154280.1	1 dpi	2 dpi	36.915	112.485	40S ribosomal protein S21
Csa3M736840.1	1 dpi	2 dpi	295.677	388.437	40S ribosomal protein S23
Csa5M496500.1	1 dpi	2 dpi	40.9824	98.4281	40S ribosomal protein S23
Csa6M289760.1	1 dpi	2 dpi	201.148	451.664	40S ribosomal protein S23
Csa1M696420.1	1 dpi	2 dpi	136.388	192.858	40S ribosomal protein S24
Csa2M012120.1	1 dpi	2 dpi	189.928	264.28	40S ribosomal protein S24
Csa4M571760.1	1 dpi	2 dpi	90.6199	132.631	40S ribosomal protein S25
Csa6M045180.1	1 dpi	2 dpi	240.454	326.243	40S ribosomal protein S25
Csa1M573590.1	1 dpi	2 dpi	123.931	313.869	40S ribosomal protein S25
Csa5M466870.1	1 dpi	2 dpi	268.456	1118.67	40S ribosomal protein S27
Csa6M091290.1	1 dpi	2 dpi	51.6209	112.426	40S ribosomal protein s27
Csa4M000930.1	1 dpi	2 dpi	159.685	645.082	40S ribosomal protein S29
Csa4M642380.1	1 dpi	2 dpi	25.2324	56.3305	40S ribosomal protein S29
Csa7M071460.1	1 dpi	2 dpi	48.1067	97.513	40S ribosomal protein S29
Csa2M000230.1	1 dpi	2 dpi	325.373	584.291	40S ribosomal protein S3
Csa1M575140.1	1 dpi	2 dpi	44.4603	189.601	40S ribosomal protein S30
Csa2M000610.1	1 dpi	2 dpi	30.5288	175.088	40S ribosomal protein S30
Csa5M212590.1	1 dpi	2 dpi	212.74	312.662	40S ribosomal protein S4
Csa5M215120.1	1 dpi	2 dpi	212.377	306.902	40S ribosomal protein S4
Csa1M168900.1	1 dpi	2 dpi	182.955	366.091	40S ribosomal protein S5
Csa7M232530.1	1 dpi	2 dpi	178.704	263.948	40S ribosomal protein S5
Csa2M373440.1	1 dpi	2 dpi	38.6607	75.454	40S ribosomal protein S5
Csa2M369060.1	1 dpi	2 dpi	412.291	516.13	40S ribosomal protein S6
Csa1M024170.1	1 dpi	2 dpi	170.488	328.765	40S ribosomal protein S7
Csa6M382970.1	1 dpi	2 dpi	175.576	391.076	40S ribosomal protein S8
Csa5M604980.1	1 dpi	2 dpi	115.628	218.918	40S ribosomal protein S9
Csa5M649850.1	1 dpi	2 dpi	299.804	542.446	40S ribosomal protein S9
Csa6M016990.1	1 dpi	2 dpi	164.063	357.57	40S ribosomal protein SA
Csa3M646520.1	1 dpi	2 dpi	87.3647	195.989	40S ribosomal protein SA
Csa7M281390.1	1 dpi	2 dpi	49.7258	81.2373	40S ribosomal S4 protein
Csa3M127080.1	1 dpi	2 dpi	63.7015	27.0934	5-hydroxyisourate hydrolase
Csa3M842030.1	1 dpi	2 dpi	28.008	87.9426	5-methyltetrahydropteroyltriglutamate--homocysteine methyltransferase
Csa6M000060.1	1 dpi	2 dpi	59.6101	32.4707	5-oxoprolinase
Csa3M837570.1	1 dpi	2 dpi	12.7406	49.9518	50S ribosomal protein L12, chloroplastic
Csa3M727930.1	1 dpi	2 dpi	49.4812	87.9022	50S ribosomal protein L17, chloroplastic
Csa4M095600.1	1 dpi	2 dpi	8.63532	24.722	50S ribosomal protein L29
Csa1M257920.1	1 dpi	2 dpi	18.2127	56.2937	50S ribosomal protein L35
Csa4M279840.1	1 dpi	2 dpi	9.82935	26.8834	50S robosomal protein L11
Csa4M050830.1	1 dpi	2 dpi	117.34	81.4661	6-phosphogluconate dehydrogenase, decarboxylating
Csa5M642720.1	1 dpi	2 dpi	289.977	203.205	6-phosphogluconate dehydrogenase, decarboxylating
Csa5M139140.1	1 dpi	2 dpi	20.8531	50.6738	6-phosphogluconolactonase
Csa6M366300.1	1 dpi	2 dpi	33.3736	69.8112	6,7-dimethyl-8-ribityllumazine synthase
Csa5M615230.1	1 dpi	2 dpi	136.864	315.896	60S acidic ribosomal protein
Csa5M199310.1	1 dpi	2 dpi	288.842	745.119	60S acidic ribosomal protein P0
Csa1M000010.1	1 dpi	2 dpi	23.7829	83.0514	60S acidic ribosomal protein P1
Csa3M116860.1	1 dpi	2 dpi	324.247	827.253	60S acidic ribosomal protein P1
Csa6M151730.1	1 dpi	2 dpi	123.348	232.61	60S acidic ribosomal protein P2
Csa5M645120.1	1 dpi	2 dpi	244.877	444.933	60S ribosomal protein L10
Csa6M519680.1	1 dpi	2 dpi	85.2053	164.208	60S ribosomal protein L11
Csa1M470310.1	1 dpi	2 dpi	28.0498	60.9883	60S ribosomal protein L11-1
Csa3M127210.1	1 dpi	2 dpi	198.134	341.555	60S ribosomal protein L11-1
Csa3M739040.1	1 dpi	2 dpi	143.422	239.733	60S ribosomal protein L12
Csa6M445170.1	1 dpi	2 dpi	131.47	243.664	60S ribosomal protein L12
Csa4M025200.1	1 dpi	2 dpi	279.349	435.117	60S ribosomal protein L13
Csa5M168780.1	1 dpi	2 dpi	105.057	270.077	60S ribosomal protein L13
Csa1M615170.1	1 dpi	2 dpi	129.883	281.207	60S ribosomal protein L13a
Csa2M138710.1	1 dpi	2 dpi	69.4578	173.058	60S ribosomal protein L13a
Csa3M131930.1	1 dpi	2 dpi	127.127	294.583	60S ribosomal protein L13a
Csa1M569250.1	1 dpi	2 dpi	152.422	323.024	60S ribosomal protein L18
Csa2M032220.1	1 dpi	2 dpi	176.723	323.028	60S ribosomal protein L18
Csa4M608120.1	1 dpi	2 dpi	24.9861	58.8345	60S ribosomal protein L18a
Csa6M522810.1	1 dpi	2 dpi	176.822	282.413	60S ribosomal protein L18a
Csa3M797610.1	1 dpi	2 dpi	197.858	499.27	60S ribosomal protein L21
Csa6M024430.1	1 dpi	2 dpi	23.0794	88.9944	60S ribosomal protein L21
Csa7M397560.1	1 dpi	2 dpi	63.7411	182.189	60S ribosomal protein L22
Csa1M569380.2	1 dpi	2 dpi	164.637	354.911	60S ribosomal protein L22
Csa6M088070.1	1 dpi	2 dpi	170.781	556.198	60S ribosomal protein L23
Csa5M180850.1	1 dpi	2 dpi	182.811	269.365	60S ribosomal protein L23a
Csa3M748210.1	1 dpi	2 dpi	201.337	311.688	60S ribosomal protein L24
Csa6M449310.1	1 dpi	2 dpi	165.197	357.26	60S ribosomal protein L24
Csa6M495670.1	1 dpi	2 dpi	166.724	528.392	60S ribosomal protein L26
Csa2M285350.1	1 dpi	2 dpi	102.491	168.691	60S ribosomal protein L26
Csa4M061860.1	1 dpi	2 dpi	135.428	273.294	60S ribosomal protein L27
Csa4M062360.1	1 dpi	2 dpi	115.771	322.254	60S ribosomal protein L27
Csa5M598710.1	1 dpi	2 dpi	92.696	290.655	60S ribosomal protein L27A
Csa1M046840.1	1 dpi	2 dpi	194.975	387.877	60S ribosomal protein L27A
Csa2M000570.1	1 dpi	2 dpi	91.0408	228.629	60S ribosomal protein L28
Csa1M580200.1	1 dpi	2 dpi	154.755	363.509	60S ribosomal protein L31
Csa2M000600.1	1 dpi	2 dpi	208.437	369.411	60S ribosomal protein L31
Csa6M521090.1	1 dpi	2 dpi	62.1139	192.581	60S ribosomal protein L32
Csa1M462020.1	1 dpi	2 dpi	196.517	461.712	60S ribosomal protein L32
Csa1M009860.1	1 dpi	2 dpi	98.827	178.959	60S ribosomal protein L34
Csa2M338890.1	1 dpi	2 dpi	191.285	284.413	60S ribosomal protein L34
Csa5M178720.1	1 dpi	2 dpi	173.998	404.716	60S ribosomal protein L35
Csa5M505200.1	1 dpi	2 dpi	139.81	187.961	60S ribosomal protein L35
Csa5M198130.1	1 dpi	2 dpi	90.3226	241.676	60S ribosomal protein L35a
Csa5M166410.1	1 dpi	2 dpi	84.2484	201.866	60S ribosomal protein L36
Csa3M182240.1	1 dpi	2 dpi	161.208	349.322	60S ribosomal protein L36
Csa6M081490.1	1 dpi	2 dpi	44.3804	121.345	60S ribosomal protein L38
Csa6M081500.1	1 dpi	2 dpi	62.0049	129.62	60S ribosomal protein L38
Csa2M098440.1	1 dpi	2 dpi	83.7205	151.997	60S ribosomal protein L38
Csa4M652650.1	1 dpi	2 dpi	29.0303	102.936	60S ribosomal protein L39-1
Csa1M568530.1	1 dpi	2 dpi	143.615	259.698	60S ribosomal protein L39-1
Csa3M736750.1	1 dpi	2 dpi	155.518	297.683	60S ribosomal protein L4
Csa4M292970.1	1 dpi	2 dpi	105.957	259.774	60S ribosomal protein L4
Csa3M653380.2	1 dpi	2 dpi	103.411	301.36	60S ribosomal protein L44
Csa7M420750.2	1 dpi	2 dpi	86.5375	254.566	60S ribosomal protein L44
Csa5M588730.1	1 dpi	2 dpi	418.833	778.813	60S ribosomal protein L5
Csa6M365730.1	1 dpi	2 dpi	117.869	212.191	60S ribosomal protein L5
Csa3M698560.1	1 dpi	2 dpi	95.6315	190.221	60S ribosomal protein L6
Csa3M643750.1	1 dpi	2 dpi	20.3953	47.9105	60S ribosomal protein L7
Csa3M135010.1	1 dpi	2 dpi	269.222	406.976	60S ribosomal protein L7-4
Csa5M171740.1	1 dpi	2 dpi	69.3046	115.234	60S ribosomal protein L7a
Csa3M563300.1	1 dpi	2 dpi	232.832	325.346	60S ribosomal protein L7a
Csa6M505310.1	1 dpi	2 dpi	111.428	309.297	60S ribosomal protein L8
Csa3M403970.1	1 dpi	2 dpi	205.023	528.757	60S ribosomal protein L8
Csa4M124900.1	1 dpi	2 dpi	126.178	272.92	60S ribosomal protein l9
Csa5M139920.1	1 dpi	2 dpi	234.322	511.214	60S ribosomal protein l9
Csa3M153740.1	1 dpi	2 dpi	37.0602	63.0513	60S ribosome subunit biogenesis protein NIP7
Csa3M640580.1	1 dpi	2 dpi	18.1393	41.6147	7-dehydrocholesterol reductase
Csa4M026880.1	1 dpi	2 dpi	8.65654	34.4117	7-transmembrane G-protein-coupled receptor
Csa6M500440.1	1 dpi	2 dpi	40.0754	13.149	80A08_18 protein
Csa3M776970.1	1 dpi	2 dpi	8.03818	37.0409	A-type carbonic anhydrase
Csa6M504460.1	1 dpi	2 dpi	22.2483	45.2776	AAA-type ATPase
Csa6M504490.1	1 dpi	2 dpi	18.4584	92.5367	AAA-type ATPase
Csa7M396390.1	1 dpi	2 dpi	186.816	34.6614	AAA-type ATPase family protein
Csa7M396400.1	1 dpi	2 dpi	300.911	64.6213	AAA-type ATPase family protein
Csa6M501880.1	1 dpi	2 dpi	5.79548	41.314	ABC transporter
Csa1M009610.1	1 dpi	2 dpi	51.4322	85.3556	Abc transporter
Csa1M659590.1	1 dpi	2 dpi	36.2736	16.9657	Abc transporter
Csa2M431120.1	1 dpi	2 dpi	49.506	27.0948	ABC transporter
Csa1M009600.1	1 dpi	2 dpi	56.8031	127.223	ABC transporter A family member 2
Csa5M611710.1	1 dpi	2 dpi	59.0919	18.0904	Abc transporter family protein
Csa6M147600.1	1 dpi	2 dpi	142.943	102.67	ABC transporter family protein
Csa6M487570.1	1 dpi	2 dpi	133.788	178.896	ABC transporter family protein
Csa6M491710.1	1 dpi	2 dpi	233.573	77.4368	ABC transporter family protein
Csa1M039330.1	1 dpi	2 dpi	19.293	39.8337	ABC-transporter
Csa2M365140.1	1 dpi	2 dpi	45.0922	73.4131	Abhydrolase domain containing
Csa2M368940.1	1 dpi	2 dpi	6.24762	2.41608	Abhydrolase domain containing
Csa1M009790.1	1 dpi	2 dpi	4.20381	51.5725	ABP (Ascorbate oxidase promoter-binding protein)
Csa4M312880.1	1 dpi	2 dpi	99.7276	43.5973	Abscisic acid receptor PYL4
Csa3M011650.1	1 dpi	2 dpi	6.98287	31.2182	Abscisic acid receptor PYR1
Csa6M160180.1	1 dpi	2 dpi	429.699	507.402	ACC oxidase
Csa6M421630.1	1 dpi	2 dpi	240.761	89.5957	ACC oxidase
Csa7M031640.1	1 dpi	2 dpi	28.9846	64.8534	Acetoacetyl-CoA thiolase 2, embryo defective 1276
Csa3M133140.1	1 dpi	2 dpi	32.9025	3.3467	Acetyl-CoA acyltransferase (3-ketoacyl-coa thiolase)
Csa1M173130.1	1 dpi	2 dpi	24.4131	49.9007	Acetyl-CoA C-acetyltransferase
Csa7M387180.1	1 dpi	2 dpi	357.334	27.1071	Acetyl-CoA carboxylase
Csa1M015740.1	1 dpi	2 dpi	97.1079	25.5531	Acetyl-CoA synthetase
Csa3M253500.1	1 dpi	2 dpi	75.3812	32.6363	Acetyl-CoA synthetase
Csa3M827420.1	1 dpi	2 dpi	94.132	22.6152	Acetylglucosaminyltransferase
Csa5M522970.1	1 dpi	2 dpi	26.2372	124.281	Acetylglucosaminyltransferase
Csa3M232960.1	1 dpi	2 dpi	142.073	30.758	Acetylglucosaminyltransferase
Csa7M420850.1	1 dpi	2 dpi	41.6392	73.4307	Acetyltransferase complex ard1 subunit
Csa5M580620.1	1 dpi	2 dpi	54.1025	242.132	Acid alpha galactosidase 1
Csa5M580630.1	1 dpi	2 dpi	7.59028	22.9299	Acid alpha galactosidase 2
Csa5M635360.1	1 dpi	2 dpi	53.3796	19.1675	Acid phosphatase
Csa4M335240.1	1 dpi	2 dpi	42.0052	390.282	Acid phosphatase 1
Csa5M167080.1	1 dpi	2 dpi	65.0744	101.734	Acid phosphatase 1
Csa2M060400.1	1 dpi	2 dpi	79.0612	232.558	Acidic ribosomal protein P3
Csa2M222050.1	1 dpi	2 dpi	13.2396	47.9177	Acireductone dioxygenase
Csa6M507310.1	1 dpi	2 dpi	250.519	141.8	Aconitate hydratase, cytoplasmic
Csa3M149320.1	1 dpi	2 dpi	331.697	88.9051	ACS2
Csa7M017160.1	1 dpi	2 dpi	523.056	26.1924	ACT-domain-containing protein kinase
Csa7M056470.1	1 dpi	2 dpi	441.53	347.074	Actin
Csa2M301530.1	1 dpi	2 dpi	203.727	328.316	Actin 1
Csa5M603920.1	1 dpi	2 dpi	28.7081	12.043	Actin binding protein
Csa7M452300.1	1 dpi	2 dpi	50.5756	13.5598	Actin binding protein family
Csa3M827390.1	1 dpi	2 dpi	37.1647	14.7777	Actin cross-linking protein
Csa1M480180.1	1 dpi	2 dpi	913.411	761.875	Actin depolymerizing factor
Csa3M060990.1	1 dpi	2 dpi	21.0981	52.6029	Actin, macronuclear
Csa1M651680.2	1 dpi	2 dpi	32.0323	58.4324	Activator of 90 kDa heat shock protein ATPase
Csa3M128850.1	1 dpi	2 dpi	34.2315	87.2043	Acyl carrier protein
Csa3M128860.1	1 dpi	2 dpi	23.8917	65.6679	Acyl carrier protein
Csa6M067970.1	1 dpi	2 dpi	137.133	334.73	Acyl carrier protein 1, chloroplastic
Csa6M291910.1	1 dpi	2 dpi	205.325	28.1932	Acyl-CoA dehydrogenase
Csa2M415540.1	1 dpi	2 dpi	83.0993	34.9808	Acyl-CoA oxidase
Csa3M731060.2	1 dpi	2 dpi	231.77	79.522	Acyl-CoA oxidase 4
Csa2M336710.1	1 dpi	2 dpi	16.9753	34.366	Acyl-CoA thioesterase
Csa3M122430.1	1 dpi	2 dpi	84.2428	41.1151	Acyl-CoA thioesterase
Csa3M171760.1	1 dpi	2 dpi	9.74406	37.5282	Acyl-CoA thioesterase
Csa3M004510.1	1 dpi	2 dpi	29.9478	171.048	Acyl-CoA-binding protein
Csa6M494950.1	1 dpi	2 dpi	97.8639	13.2396	Acyl-CoA-binding protein, acbp
Csa1M305760.1	1 dpi	2 dpi	219.622	114.56	Acyl-protein thioesterase
Csa5M165890.1	1 dpi	2 dpi	47.97	8.05959	Acyl:coa ligase
Csa6M151650.1	1 dpi	2 dpi	49.8982	103.118	Acytochrome-c oxidase/ electron carrier
Csa6M151660.1	1 dpi	2 dpi	51.2789	130.28	Acytochrome-c oxidase/ electron carrier
Csa3M375730.1	1 dpi	2 dpi	193.284	64.6387	Adaptin ear-binding coat-associated protein
Csa2M356660.1	1 dpi	2 dpi	470.422	649.735	Adenine nucleotide translocator
Csa5M155590.1	1 dpi	2 dpi	231.392	152.419	Adenosine 3'-phospho 5'-phosphosulfate transporter
Csa6M513670.1	1 dpi	2 dpi	23.3776	47.4966	Adenosine 5'-phosphosulfate reductase
Csa3M740080.1	1 dpi	2 dpi	11.3617	65.0131	Adenosine kinase
Csa6M405970.1	1 dpi	2 dpi	3.67859	16.9689	Adenosine kinase
Csa2M140370.1	1 dpi	2 dpi	87.8015	507.266	Adenosylhomocysteinase
Csa4M006350.1	1 dpi	2 dpi	0.0105572	2.84174	Adenylate cyclase
Csa4M000680.1	1 dpi	2 dpi	109.195	429.523	Adhesive/proline-rich protein homolog
Csa5M601490.1	1 dpi	2 dpi	332.562	671.961	ADP-ribosylation factor
Csa7M071350.1	1 dpi	2 dpi	148.358	76.6602	ADP-ribosylation factor
Csa3M144180.1	1 dpi	2 dpi	47.91	88.6673	ADP-ribosylation factor
Csa3M837590.1	1 dpi	2 dpi	86.6895	130.378	ADP-ribosylation factor 1
Csa5M524710.1	1 dpi	2 dpi	384.958	300.961	ADP-ribosylation factor A1B
Csa3M851770.1	1 dpi	2 dpi	285.458	103.208	ADP-ribosylation factor GTPase-activating protein AGD5
Csa2M348280.1	1 dpi	2 dpi	154.289	324.713	ADP-ribosylation factor, Arf family Arf1
Csa1M277450.1	1 dpi	2 dpi	55.8074	26.7638	AFG1
Csa1M042260.1	1 dpi	2 dpi	1.69452	2.51438	Agenet domain-containing protein / bromo-adjacent homology
Csa1M014490.1	1 dpi	2 dpi	38.455	14.5526	Agmatine deiminase
Csa1M600250.1	1 dpi	2 dpi	138.191	82.6386	AKIN beta1
Csa4M036590.1	1 dpi	2 dpi	208.336	59.1749	Alanine-glyoxylate aminotransferase
Csa4M326550.1	1 dpi	2 dpi	64.0563	2.64559	Alanine-glyoxylate aminotransferase
Csa5M598730.1	1 dpi	2 dpi	74.8992	194.535	AlaT1
Csa5M598750.1	1 dpi	2 dpi	24.3501	55.3055	AlaT1
Csa3M874340.1	1 dpi	2 dpi	136.967	232.773	Alba DNA/RNA-binding protein
Csa3M874320.1	1 dpi	2 dpi	22.3111	114.356	Alcohol dehydrogenase
Csa4M337910.1	1 dpi	2 dpi	203.905	30.3589	Alcohol dehydrogenase
Csa6M361240.2	1 dpi	2 dpi	15.3231	44.4404	Alcohol dehydrogenase
Csa6M361250.1	1 dpi	2 dpi	20.0674	92.4359	Alcohol dehydrogenase
Csa6M087920.1	1 dpi	2 dpi	12.9796	85.7623	Alcohol dehydrogenase class-3
Csa5M147470.1	1 dpi	2 dpi	59.2152	25.3629	Alcohol dehydrogenase-like 4
Csa3M566330.1	1 dpi	2 dpi	168.525	442.743	Alcohol dehydrogenases
Csa4M361890.1	1 dpi	2 dpi	63.3455	138.092	Aldehyde dehydrogenase
Csa1M372010.1	1 dpi	2 dpi	24.6977	196.363	Aldehyde dehydrogenase
Csa2M010420.1	1 dpi	2 dpi	172.382	324.228	Aldehyde dehydrogenase 1
Csa7M448900.1	1 dpi	2 dpi	197.181	54.6336	Aldehyde dehydrogenase family 7 member A1
Csa4M015100.1	1 dpi	2 dpi	7.53128	78.8763	Aldo/keto reductase AKR
Csa4M050850.1	1 dpi	2 dpi	97.6402	39.5346	Aldose 1-epimerase
Csa2M008670.1	1 dpi	2 dpi	35.9965	80.9374	Aldose 1-epimerase
Csa3M827250.1	1 dpi	2 dpi	20.518	89.5803	Aldose-1-epimerase
Csa4M631570.1	1 dpi	2 dpi	331.982	158.977	Alkaline alpha galactosidase I
Csa5M366670.1	1 dpi	2 dpi	459.822	49.4703	Allene oxide cyclase
Csa5M644020.1	1 dpi	2 dpi	9.99005	107.252	Allene oxide cyclase 4, chloroplast
Csa2M360780.1	1 dpi	2 dpi	263.809	113.58	Allene oxide synthase
Csa3M872740.1	1 dpi	2 dpi	177.323	20.0608	Allergen Pru du 2.04
Csa4M420110.1	1 dpi	2 dpi	55.1064	119.62	Alpha chain of nascent polypeptide associated complex
Csa6M366530.1	1 dpi	2 dpi	770.878	558.742	Alpha-1,4-glucan-protein synthase [UDP-forming]
Csa4M105350.1	1 dpi	2 dpi	39.1668	15.9145	Alpha-amylase
Csa3M829250.1	1 dpi	2 dpi	26.5511	0.614926	Alpha-dioxygenase
Csa3M829270.1	1 dpi	2 dpi	808.858	17.9316	Alpha-dioxygenase
Csa5M599830.1	1 dpi	2 dpi	69.1411	17.571	Alpha-glucan water dikinase, chloroplast
Csa6M147630.1	1 dpi	2 dpi	9.50699	23.143	Alpha-l-fucosidase
Csa6M013880.1	1 dpi	2 dpi	146.826	211.19	Alpha-soluble NSF attachment protein
Csa5M149880.1	1 dpi	2 dpi	225.069	27.8587	Alpha,alpha-trehalase
Csa4M337260.1	1 dpi	2 dpi	18.4708	43.7616	Alphavirus core protein family
Csa1M699560.1	1 dpi	2 dpi	3.35843	105.594	Alternative oxidase
Csa6M154500.1	1 dpi	2 dpi	34.1842	303.021	Aluminum-induced protein
Csa3M149950.1	1 dpi	2 dpi	137.95	732.446	Aluminum-induced protein
Csa2M252070.1	1 dpi	2 dpi	232.321	68.077	Amidophosphoribosyltransferase
Csa3M822340.1	1 dpi	2 dpi	22.9309	1.12941	Amine oxidase
Csa4M062920.1	1 dpi	2 dpi	17.9175	41.8392	Amine oxidase
Csa4M064030.1	1 dpi	2 dpi	30.293	10.697	Amine oxidase
Csa6M045110.1	1 dpi	2 dpi	206.682	45.3958	Amino acid binding protein
Csa6M495830.1	1 dpi	2 dpi	176.714	2.82243	Amino acid binding protein
Csa3M825140.1	1 dpi	2 dpi	42.6594	9.41333	Amino acid transporter
Csa3M894480.1	1 dpi	2 dpi	10.6838	35.0396	Amino acid transporter
Csa5M067160.1	1 dpi	2 dpi	38.8711	5.63519	Amino acid transporter
Csa5M218780.1	1 dpi	2 dpi	153.172	18.2772	Amino acid transporter
Csa5M622660.1	1 dpi	2 dpi	29.0527	2.22481	Amino acid transporter
Csa6M008070.1	1 dpi	2 dpi	24.7896	99.9023	Amino acid transporter
Csa6M381850.1	1 dpi	2 dpi	214.54	102.365	Amino acid transporter
Csa6M406020.1	1 dpi	2 dpi	59.7939	6.20738	Amino acid transporter
Csa7M071470.1	1 dpi	2 dpi	109.818	33.1324	Amino acid transporter
Csa2M075300.1	1 dpi	2 dpi	119.022	69.6895	Amino acid transporter
Csa3M589590.1	1 dpi	2 dpi	229.873	438.147	Amino acid transporter
Csa1M598330.1	1 dpi	2 dpi	215.748	4.47963	Aminoadipic semialdehyde synthase
Csa1M062310.1	1 dpi	2 dpi	8.37187	26.2932	Aminomethyltransferase
Csa3M848170.1	1 dpi	2 dpi	6.7142	177.953	Aminopeptidase
Csa1M042070.1	1 dpi	2 dpi	85.1598	27.7981	Aminophospholipid ATPase
Csa1M617370.1	1 dpi	2 dpi	385.386	157.899	Aminotransferase 1
Csa6M433300.1	1 dpi	2 dpi	11.0788	83.231	Aminotransferase 2
Csa6M423430.1	1 dpi	2 dpi	55.8341	23.9474	AML1
Csa2M163170.1	1 dpi	2 dpi	129.069	396.601	Ammonium transporter
Csa4M310720.1	1 dpi	2 dpi	335.631	48.0271	AMP deaminase
Csa3M740270.1	1 dpi	2 dpi	6.8309	29.9568	AMP dependent CoA ligase
Csa1M108800.1	1 dpi	2 dpi	8.74777	163.265	AMP dependent CoA ligase
Csa5M154230.1	1 dpi	2 dpi	52.7599	85.6236	AMP dependent CoA ligase
Csa5M317890.1	1 dpi	2 dpi	346.869	492.304	AMP dependent ligase
Csa6M509050.1	1 dpi	2 dpi	3.87378	1.3152	AMP dependent ligase
Csa1M002060.1	1 dpi	2 dpi	225.932	96.644	AMP-activated protein kinase, gamma regulatory subunit
Csa3M062590.1	1 dpi	2 dpi	20.1915	44.1409	ANAC096
Csa2M010200.1	1 dpi	2 dpi	7.47519	35.1236	Ankyrin repeat-containing protein
Csa2M047800.1	1 dpi	2 dpi	24.4387	8.64937	Ankyrin repeat-containing protein
Csa2M287040.1	1 dpi	2 dpi	1.66422	50.24	Ankyrin repeat-containing protein
Csa7M447160.1	1 dpi	2 dpi	1.09616	28.7333	Ankyrin repeats-containing protein
Csa7M051390.1	1 dpi	2 dpi	31.5441	79.483	Ankyrin-kinase
Csa7M062780.1	1 dpi	2 dpi	5.13775	23.1521	Annexin
CsaUNM014640.1	1 dpi	2 dpi	315.855	85.8883	Annexin
Csa3M732470.1	1 dpi	2 dpi	46.2942	21.5767	Anthocyanin 5-aromatic acyltransferase
Csa4M308490.1	1 dpi	2 dpi	124.11	3.57495	Anthocyanin 5-aromatic acyltransferase
Csa4M016490.1	1 dpi	2 dpi	0.510442	28.8204	Anthranilate N-benzoyltransferase protein
Csa5M165850.1	1 dpi	2 dpi	118.003	7.49977	AP2 domain class transcription factor
Csa6M421660.1	1 dpi	2 dpi	147.723	44.9483	AP2 domain class transcription factor
Csa7M448110.1	1 dpi	2 dpi	307.821	239.557	AP2 domain class transcription factor
Csa2M177210.1	1 dpi	2 dpi	156.536	81.7053	AP2 domain class transcription factor
Csa3M018320.1	1 dpi	2 dpi	54.9179	13.7732	AP2 domain class transcription factor
Csa6M091830.1	1 dpi	2 dpi	143.567	39.1147	AP2 domain transcription factor RAP2
Csa5M175970.1	1 dpi	2 dpi	24.8009	49.1007	AP2 domain-containing transcription factor
Csa5M167110.1	1 dpi	2 dpi	61.5664	36.0734	AP2/ERF domain-containing transcription factor
Csa6M017030.1	1 dpi	2 dpi	42.8957	19.8533	AP2/ERF domain-containing transcription factor
Csa6M055940.1	1 dpi	2 dpi	42.9104	6.70179	AP2/ERF domain-containing transcription factor
Csa1M042290.1	1 dpi	2 dpi	69.2643	36.4667	AP2/ERF domain-containing transcription factor
Csa3M389850.1	1 dpi	2 dpi	330.638	11.7332	AP2/ERF domain-containing transcription factor
Csa2M008710.1	1 dpi	2 dpi	9.28327	40.6176	Apolipoprotein d
Csa4M192220.1	1 dpi	2 dpi	42.1507	71.2736	Apyrase
Csa5M198770.1	1 dpi	2 dpi	27.1618	802.499	Aquaporin
Csa5M199270.1	1 dpi	2 dpi	0.860031	33.4237	Aquaporin
Csa5M199280.1	1 dpi	2 dpi	0.841614	29.6547	Aquaporin
Csa6M445120.1	1 dpi	2 dpi	1.47906	77.5089	Aquaporin
Csa5M153020.1	1 dpi	2 dpi	21.7995	1.83904	Aquaporin 1
Csa3M816140.1	1 dpi	2 dpi	57.9052	17.2031	Aquaporin, MIP family, SIP subfamily
Csa6M505970.1	1 dpi	2 dpi	102.034	26.548	AR1 1
Csa7M073780.1	1 dpi	2 dpi	62.4626	29.0231	AR781
Csa2M234570.1	1 dpi	2 dpi	31.1053	12.8441	AR781
Csa2M004710.1	1 dpi	2 dpi	105.674	150.74	Arabinogalactan peptide 22
Csa6M493850.1	1 dpi	2 dpi	0.718199	34.0346	Arabinogalactan protein
Csa3M011600.1	1 dpi	2 dpi	114.794	74.457	Arf gtpase-activating protein
Csa6M525470.1	1 dpi	2 dpi	203.338	42.5144	ARF-GAP protein
Csa6M077980.1	1 dpi	2 dpi	5.15226	18.4202	Arginase
Csa3M734910.1	1 dpi	2 dpi	4.86486	10.5876	Arginine biosynthesis bifunctional protein ArgJ, chloroplastic
Csa2M252050.1	1 dpi	2 dpi	407.186	157.618	Arginine decarboxylase
Csa7M062820.1	1 dpi	2 dpi	237.578	101.25	Arginine/serine-rich splicing factor
Csa1M002130.1	1 dpi	2 dpi	144.192	50.9899	Argininosuccinate synthase
Csa2M123610.1	1 dpi	2 dpi	59.645	14.0304	ARGS
Csa5M034000.1	1 dpi	2 dpi	9.85112	55.403	Armadillo repeat-containing protein
Csa4M332090.1	1 dpi	2 dpi	31.4859	11.6456	Armadillo/beta-catenin repeat family protein
Csa1M699580.1	1 dpi	2 dpi	4.80626	19.2666	Armadillo/beta-catenin repeat family protein
Csa5M146250.1	1 dpi	2 dpi	27.3963	8.75882	Armadillo/beta-catenin-like repeat-containing protein
Csa1M145980.1	1 dpi	2 dpi	174.665	72.8532	Arogenate/prephenate dehydratase
Csa4M629470.1	1 dpi	2 dpi	630.51	78.8615	Aromatic amino acid transaminase
Csa3M829160.1	1 dpi	2 dpi	11.4513	70.3143	Arsenite inducuble RNA associated protein aip-1
Csa6M361280.1	1 dpi	2 dpi	11.3175	28.4054	Arylacetamide deacetylase
Csa6M183190.1	1 dpi	2 dpi	550.07	74.4974	Asparagine synthetase
Csa6M362920.1	1 dpi	2 dpi	23.878	2.53393	Asparagine synthetase
Csa3M889160.1	1 dpi	2 dpi	210.155	265.791	Aspartate aminotransferase
Csa1M096620.1	1 dpi	2 dpi	24.7542	60.2852	Aspartate aminotransferase
Csa7M435520.1	1 dpi	2 dpi	51.2233	85.5715	Aspartate aminotransferase
Csa2M404730.1	1 dpi	2 dpi	29.5266	68.4912	Aspartate aminotransferase
Csa4M007640.1	1 dpi	2 dpi	25.1179	88.5638	Aspartate semialdehyde dehydrogenase
Csa5M021330.1	1 dpi	2 dpi	24.2305	47.3453	Aspartate semialdehyde dehydrogenase
Csa1M062290.1	1 dpi	2 dpi	190.847	351.87	Aspartic proteinase
Csa3M066750.1	1 dpi	2 dpi	314.927	511.873	Aspartic proteinase 1
Csa6M448710.1	1 dpi	2 dpi	8.00814	30.9917	Aspartic proteinase Asp1
Csa4M642320.1	1 dpi	2 dpi	148.564	96.2068	Aspartic proteinase nepenthesin-1
Csa6M041740.1	1 dpi	2 dpi	83.6915	51.2904	Aspartic proteinase nepenthesin-1
Csa6M507250.1	1 dpi	2 dpi	225.565	619.857	Aspartic proteinase nepenthesin-1
Csa1M022490.1	1 dpi	2 dpi	0.414192	262.248	Aspartic proteinase nepenthesin-1
Csa3M002590.1	1 dpi	2 dpi	64.3549	229.392	Aspartic proteinase nepenthesin-1
Csa4M651750.1	1 dpi	2 dpi	12.2566	116.015	Aspartic proteinase nepenthesin-2
Csa5M457770.1	1 dpi	2 dpi	28.7119	54.1695	Aspartokinase
Csa1M002660.1	1 dpi	2 dpi	82.3777	14.4994	Aspartyl aminopeptidase
Csa6M014830.1	1 dpi	2 dpi	47.1087	137.878	ASR4
Csa3M735030.1	1 dpi	2 dpi	179.339	94.7607	ATEX70H4
Csa1M481200.1	1 dpi	2 dpi	40.1181	11.3132	ATEX70H7
Csa2M351640.1	1 dpi	2 dpi	3.09856	16.6356	ATHSFA2
Csa7M006260.1	1 dpi	2 dpi	40.3636	10.2506	ATP binding microtubule motor family protein
Csa3M827930.1	1 dpi	2 dpi	4.06469	42.1909	ATP binding protein
Csa3M828430.1	1 dpi	2 dpi	33.4051	195.749	ATP binding protein
Csa3M828930.1	1 dpi	2 dpi	28.8784	252.143	ATP binding protein
Csa1M064800.1	1 dpi	2 dpi	9.17384	100.007	ATP binding protein
Csa1M064820.1	1 dpi	2 dpi	28.9368	154.724	ATP binding protein
Csa1M064840.1	1 dpi	2 dpi	1.3965	35.35	ATP binding protein
Csa1M064850.1	1 dpi	2 dpi	49.4189	1001.19	ATP binding protein
Csa1M065420.1	1 dpi	2 dpi	30.4172	118.936	ATP binding protein
Csa4M026890.1	1 dpi	2 dpi	46.2996	6.76272	ATP binding protein
Csa4M064040.1	1 dpi	2 dpi	133.767	24.3415	ATP binding protein
Csa4M624450.1	1 dpi	2 dpi	102.904	178.363	ATP binding protein
Csa5M139270.1	1 dpi	2 dpi	207.781	18.0392	ATP binding protein
Csa1M175720.1	1 dpi	2 dpi	0.409441	1.94968	ATP binding protein
Csa5M610450.1	1 dpi	2 dpi	208.612	93.9642	ATP binding protein
Csa5M622840.1	1 dpi	2 dpi	14.611	34.5917	ATP binding protein
Csa1M225390.1	1 dpi	2 dpi	70.8624	38.5475	ATP binding protein
Csa5M633290.1	1 dpi	2 dpi	38.3251	15.4976	ATP binding protein
Csa6M006720.1	1 dpi	2 dpi	54.1378	153.319	ATP binding protein
Csa6M147500.1	1 dpi	2 dpi	18.3961	4.22671	ATP binding protein
Csa6M350360.1	1 dpi	2 dpi	407.592	2.09354	ATP binding protein
Csa6M350370.1	1 dpi	2 dpi	262.967	1.48832	ATP binding protein
Csa6M354370.1	1 dpi	2 dpi	95.0701	134.207	ATP binding protein
Csa6M445070.1	1 dpi	2 dpi	16.4803	2.70253	ATP binding protein
Csa6M476050.1	1 dpi	2 dpi	34.7569	112.397	ATP binding protein
Csa6M504450.1	1 dpi	2 dpi	43.7789	109.675	ATP binding protein
Csa6M515500.1	1 dpi	2 dpi	197.603	16.0669	ATP binding protein
Csa6M516800.1	1 dpi	2 dpi	19.7899	60.3011	ATP binding protein
Csa7M006270.1	1 dpi	2 dpi	36.0291	15.4716	ATP binding protein
Csa7M068630.1	1 dpi	2 dpi	51.3474	105.087	ATP binding protein
Csa7M237890.1	1 dpi	2 dpi	134.1	28.155	ATP binding protein
Csa7M388450.1	1 dpi	2 dpi	187.343	80.1253	ATP binding protein
Csa7M433340.1	1 dpi	2 dpi	23.2461	97.9002	ATP binding protein
Csa7M446790.1	1 dpi	2 dpi	7.8997	87.1426	ATP binding protein
Csa1M605740.1	1 dpi	2 dpi	5.579	20.3288	ATP binding protein
Csa2M004170.1	1 dpi	2 dpi	31.6725	13.8264	ATP binding protein
Csa2M324450.1	1 dpi	2 dpi	197.903	99.4164	ATP binding protein
Csa1M038910.1	1 dpi	2 dpi	4.77572	28.1826	ATP binding protein
Csa2M404910.1	1 dpi	2 dpi	3.2027	20.3031	ATP binding protein
Csa3M016410.1	1 dpi	2 dpi	23.8345	77.9432	ATP binding protein
Csa3M062560.1	1 dpi	2 dpi	101.567	55.2638	ATP binding protein
Csa3M128890.1	1 dpi	2 dpi	20.3751	50.5441	ATP binding protein
Csa1M045650.1	1 dpi	2 dpi	38.5668	71.649	ATP binding protein
Csa1M045660.1	1 dpi	2 dpi	6.39801	72.6547	ATP binding protein
Csa3M603030.1	1 dpi	2 dpi	104.103	48.5504	ATP binding protein
Csa6M486940.1	1 dpi	2 dpi	77.9782	140.14	ATP synthase 24 kDa subunit, mitochondrial
Csa5M623540.1	1 dpi	2 dpi	66.5012	136.759	ATP synthase d chain
Csa3M128910.1	1 dpi	2 dpi	91.0874	261.776	ATP synthase delta subunit 1
Csa7M447900.1	1 dpi	2 dpi	51.8454	242.522	ATP synthase epsilon chain, mitochondrial
Csa2M381850.1	1 dpi	2 dpi	39.4203	102.514	ATP synthase family
Csa1M062930.1	1 dpi	2 dpi	17.2297	71.8506	ATP synthase gamma chain
Csa1M039160.1	1 dpi	2 dpi	47.0664	107.201	ATP synthase gamma chain
Csa6M242200.1	1 dpi	2 dpi	92.147	145.22	ATP synthase protein I
Csa7M428190.1	1 dpi	2 dpi	93.8677	197.719	ATP synthase subunit , mitochondrial
Csa5M576620.1	1 dpi	2 dpi	105.118	246.632	ATP synthase subunit beta
Csa5M611600.1	1 dpi	2 dpi	92.398	203.873	ATP synthase subunit beta
Csa1M502360.1	1 dpi	2 dpi	244.655	133.357	ATP-dependent clp protease
Csa7M071430.1	1 dpi	2 dpi	215.366	301.141	ATP-dependent Clp protease proteolytic subunit
Csa2M245460.1	1 dpi	2 dpi	37.5836	71.0747	ATP-dependent Clp protease proteolytic subunit
Csa3M005040.1	1 dpi	2 dpi	31.2039	83.9015	ATP-dependent Clp protease proteolytic subunit
Csa3M016960.1	1 dpi	2 dpi	161.277	111.752	ATP-dependent protease La
Csa7M375800.1	1 dpi	2 dpi	95.1878	35.8969	ATP-dependent RNA helicase
Csa7M412850.1	1 dpi	2 dpi	131.85	74.9575	ATP-dependent RNA helicase
Csa3M543170.1	1 dpi	2 dpi	517.251	177.058	ATP/ADP transporter
Csa1M225410.1	1 dpi	2 dpi	172.12	88.6178	ATPAP26/PAP26
Csa6M046230.1	1 dpi	2 dpi	37.4543	104.785	ATPase inhibitor
Csa3M151390.1	1 dpi	2 dpi	66.3668	22.8668	ATPase splayed
Csa6M007400.1	1 dpi	2 dpi	73.6315	42.1046	ATPB protein binding
Csa5M173520.1	1 dpi	2 dpi	117.048	40.0469	ATPP2-A13
Csa1M445360.1	1 dpi	2 dpi	2.51899	44.2179	ATPUP10
Csa3M791480.1	1 dpi	2 dpi	9.18526	28.213	ATRAD3
Csa1M302180.1	1 dpi	2 dpi	66.8489	103.974	ATSUG1
Csa4M166930.1	1 dpi	2 dpi	118.392	209.662	ATZI1
Csa5M310810.1	1 dpi	2 dpi	3.95813	28.5939	Autoinhibited calcium ATPase
Csa7M447850.1	1 dpi	2 dpi	67.5063	112.139	Autoinhibited calcium ATPase
Csa6M109660.1	1 dpi	2 dpi	191.05	90.7223	Autophagy 8
Csa7M419640.1	1 dpi	2 dpi	133.804	95.5393	Autophagy 8h
Csa2M372720.1	1 dpi	2 dpi	18.7602	47.1201	Aux/IAA protein
Csa4M496260.1	1 dpi	2 dpi	57.3603	30.41	Auxilin
Csa3M000690.1	1 dpi	2 dpi	106.095	29.4658	Auxin efflux carrier family protein
Csa7M033410.1	1 dpi	2 dpi	519.105	255.164	Auxin-induced in root cultures protein 12
Csa7M041870.1	1 dpi	2 dpi	114.628	514.953	Auxin-induced in root cultures protein 12
Csa6M485150.1	1 dpi	2 dpi	39.721	16.0464	Auxin-induced protein 5NG4
Csa7M440550.1	1 dpi	2 dpi	1.16281	80.3454	Auxin-induced protein AUX22
Csa6M007440.1	1 dpi	2 dpi	41.0687	5.62896	Auxin-induced protein X10A
Csa6M518000.2	1 dpi	2 dpi	1674.6	206.979	Auxin-repressed protein
Csa2M000960.1	1 dpi	2 dpi	2.96368	21.8596	Avr9/Cf-9 rapidly elicited protein 146
Csa1M045780.1	1 dpi	2 dpi	149.729	219.185	B12d
Csa2M350420.1	1 dpi	2 dpi	75.1045	32.8229	B12D protein
Csa5M148780.1	1 dpi	2 dpi	24.0047	128.212	B2 protein
Csa3M585860.1	1 dpi	2 dpi	683.834	261.569	B2 protein
Csa4M608130.1	1 dpi	2 dpi	118.712	28.6159	Basic 7S globulin 2 small subunit
Csa6M237600.1	1 dpi	2 dpi	240.918	25.656	Basic 7S globulin 2 small subunit
Csa3M215590.1	1 dpi	2 dpi	5.02313	42.363	Basic blue copper protein
Csa3M733950.1	1 dpi	2 dpi	9.13816	30.1214	Basic helix-loop-helix-containing protein
Csa4M664530.1	1 dpi	2 dpi	51.0847	152.651	Basic region leucine zipper protein
Csa6M411220.1	1 dpi	2 dpi	35.8243	11.4807	Basic-leucine zipper
Csa3M912940.1	1 dpi	2 dpi	118.51	289.214	Bax inhibitor
Csa4M312290.1	1 dpi	2 dpi	14.6379	33.1972	BCL-2 binding anthanogene-1
Csa5M174560.1	1 dpi	2 dpi	2.90344	15.2797	BCL-2-associated athanogene 3
Csa6M513570.1	1 dpi	2 dpi	35.641	75.5523	Bcr-associated protein, bap
Csa7M379100.1	1 dpi	2 dpi	78.0848	25.256	Beige protein
Csa3M782620.1	1 dpi	2 dpi	101.828	57.521	Bel1 homeotic protein
Csa6M091960.1	1 dpi	2 dpi	1.81196	34.4732	Benzothiadiazole-induced somatic embryogenesis receptor kinase 1
Csa3M076540.1	1 dpi	2 dpi	3.37792	19.0241	Beta-1,3-galactosyltransferase 3
Csa4M377730.1	1 dpi	2 dpi	96.8588	52.3514	Beta-1,3-galactosyltransferase sqv-2
Csa1M660200.1	1 dpi	2 dpi	26.2448	175.337	Beta-1,3-glucanase
Csa4M000840.1	1 dpi	2 dpi	47.0821	6.01135	Beta-1,4-xylosidase
Csa6M072990.1	1 dpi	2 dpi	89.0648	148.528	Beta-amylase
Csa3M133950.1	1 dpi	2 dpi	39.4439	103.024	Beta-amylase
Csa3M168930.1	1 dpi	2 dpi	77.6076	28.4838	Beta-fructofuranosidase
Csa3M848310.1	1 dpi	2 dpi	321.585	1.845	Beta-galactosidase
Csa1M085360.1	1 dpi	2 dpi	3.66946	44.8591	Beta-galactosidase
Csa6M382900.1	1 dpi	2 dpi	0.000579222	0.0984133	Beta-galactosidase
Csa1M587980.1	1 dpi	2 dpi	181.095	23.5748	Beta-galactosidase
Csa1M587990.1	1 dpi	2 dpi	931.706	23.8728	Beta-galactosidase
Csa1M611270.1	1 dpi	2 dpi	3.07965	18.5233	Beta-glucosidase
Csa1M042700.1	1 dpi	2 dpi	7.36708	122.373	Beta-glucosidase
Csa3M402970.1	1 dpi	2 dpi	377.59	20.0693	Beta-glucosidase
Csa1M612880.1	1 dpi	2 dpi	34.6765	184.272	Beta-glucosidase D7
Csa6M324840.1	1 dpi	2 dpi	30.6744	54.4383	Beta-glycosidase
Csa3M127100.1	1 dpi	2 dpi	154.868	61.3451	Beta-hydroxyisobutyryl-CoA hydrolase 1
Csa1M537560.1	1 dpi	2 dpi	265.145	137.814	Beta-tubulin
Csa4M307390.1	1 dpi	2 dpi	128.697	277.52	Beta-tubulin 16
Csa7M065130.1	1 dpi	2 dpi	23.9451	7.77027	Beta-ureidopropionase
Csa5M135350.1	1 dpi	2 dpi	17.7033	7.74905	BHLH-transcription factor
Csa6M522710.1	1 dpi	2 dpi	72.615	152.937	BHLH1 transcription factor
Csa6M061760.1	1 dpi	2 dpi	211.181	359.623	BI1
Csa4M622870.1	1 dpi	2 dpi	19.5944	40.3469	Bidirectional sugar transporter SWEET2
Csa1M072450.1	1 dpi	2 dpi	9.79023	207.79	Bifunctional nuclease
Csa1M057010.1	1 dpi	2 dpi	101.673	31.7821	Bifunctional purine biosynthesis protein
Csa1M077220.1	1 dpi	2 dpi	0.613189	20.084	Big map kinase/bmk
Csa5M002030.1	1 dpi	2 dpi	156.476	106.449	Big map kinase/bmk
Csa6M061230.1	1 dpi	2 dpi	48.4954	81.7402	Big map kinase/bmk
Csa6M179480.1	1 dpi	2 dpi	128.736	48.8186	Big map kinase/bmk
Csa4M268040.2	1 dpi	2 dpi	3.92979	73.5322	Binding protein
Csa4M416470.1	1 dpi	2 dpi	4.4387	2.67377	Binding protein
Csa6M187390.1	1 dpi	2 dpi	148.962	64.816	Binding protein
Csa1M529620.1	1 dpi	2 dpi	84.4521	231.758	Binding protein
Csa2M009520.1	1 dpi	2 dpi	60.3325	33.073	Biotin carboxyl carrier protein 1-2
Csa6M013330.1	1 dpi	2 dpi	27.1147	50.6363	Biotin carboxyl carrier protein of acetyl-CoA carboxylase
Csa6M041720.1	1 dpi	2 dpi	7.26904	21.9102	Biotin synthase
Csa3M111240.1	1 dpi	2 dpi	2.57257	15.5045	Blr5134 protein
Csa1M348950.1	1 dpi	2 dpi	677.67	331.996	Blue copper protein
Csa3M122660.1	1 dpi	2 dpi	64.3551	124.689	BN1-associated protein 2
Csa3M123180.1	1 dpi	2 dpi	22.0661	7.65959	BN1-associated protein 2
Csa1M002670.1	1 dpi	2 dpi	175.296	72.9584	Brain protein
Csa1M599400.1	1 dpi	2 dpi	71.2294	23.8501	Branched-chain alpha-keto acid decarboxylase E1 beta subunit
Csa6M496970.1	1 dpi	2 dpi	47.8916	101.522	Branched-chain-amino-acid aminotransferase
Csa2M352930.1	1 dpi	2 dpi	525.012	30.1043	Branched-chain-amino-acid aminotransferase
Csa1M011510.1	1 dpi	2 dpi	39.4073	14.1366	Brassinosteroid LRR receptor kinase
Csa1M002860.1	1 dpi	2 dpi	66.5971	130.249	BRASSINSTERID INSENSITIVE 1-associated receptor kinase 1
Csa3M850580.1	1 dpi	2 dpi	74.4748	13.9266	BRASSINSTERID INSENSITIVE 1-associated receptor kinase 1
Csa4M288620.1	1 dpi	2 dpi	75.8295	128.456	BRASSINSTERID INSENSITIVE 1-associated receptor kinase 1
Csa4M290150.1	1 dpi	2 dpi	4.80646	17.8813	BRASSINSTERID INSENSITIVE 1-associated receptor kinase 1
Csa6M052130.1	1 dpi	2 dpi	8.25869	25.7797	BRASSINSTERID INSENSITIVE 1-associated receptor kinase 1
Csa6M490990.1	1 dpi	2 dpi	23.5133	39.1996	BRASSINSTERID INSENSITIVE 1-associated receptor kinase 1
Csa7M452050.1	1 dpi	2 dpi	38.9398	134.67	BRASSINSTERID INSENSITIVE 1-associated receptor kinase 1
Csa7M452200.1	1 dpi	2 dpi	586.193	1108.6	BRASSINSTERID INSENSITIVE 1-associated receptor kinase 1
Csa7M452210.1	1 dpi	2 dpi	15.1028	37.3613	BRASSINSTERID INSENSITIVE 1-associated receptor kinase 1
Csa3M114500.1	1 dpi	2 dpi	213.455	9.34018	BRASSINSTERID INSENSITIVE 1-associated receptor kinase 1
Csa3M415110.1	1 dpi	2 dpi	52.5747	23.7765	Breast carcinoma amplified sequence
Csa6M078570.1	1 dpi	2 dpi	40.7692	76.3171	Brg-1 associated factor
Csa6M094700.1	1 dpi	2 dpi	30.7934	5.12897	BRI1-KD interacting protein 103
Csa4M179160.1	1 dpi	2 dpi	179.156	258.34	Bromodomain-containing protein
Csa5M494370.1	1 dpi	2 dpi	61.8823	26.2138	Bromodomain-containing protein
Csa7M069140.1	1 dpi	2 dpi	62.9616	35.638	Bromodomain-containing protein
Csa1M002680.1	1 dpi	2 dpi	60.7654	32.1354	Bromodomain-containing protein
Csa3M589570.1	1 dpi	2 dpi	156.407	99.2839	Bromodomain-containing protein
Csa1M049460.1	1 dpi	2 dpi	976.692	58.4683	BTB/PZ and TAZ domain-containing protein 1
Csa6M495100.1	1 dpi	2 dpi	156.577	20.2069	BTB/PZ and TAZ domain-containing protein 4
Csa4M658570.1	1 dpi	2 dpi	642.231	258.229	BTB/PZ domain-containing protein
Csa1M032450.1	1 dpi	2 dpi	54.2724	5.29867	BTB/PZ domain-containing protein
Csa6M006740.1	1 dpi	2 dpi	609.647	713.537	Bypass1
Csa3M121710.1	1 dpi	2 dpi	123.608	178.372	Bypass1
Csa4M045060.1	1 dpi	2 dpi	107.282	11.3466	BZIP domain class transcription factor
Csa4M269740.1	1 dpi	2 dpi	43.6544	20.8754	BZIP transcription factor bZIP114
Csa6M057150.1	1 dpi	2 dpi	4.25048	22.9178	BZIP transcription factor bZIP131
Csa4M003660.1	1 dpi	2 dpi	144.814	104.196	BZIP transcription factor bZIP41
Csa1M600830.1	1 dpi	2 dpi	71.8655	8.80005	BZIP1
Csa7M073380.1	1 dpi	2 dpi	67.881	239.34	C2 domain-containing protein
Csa3M062580.1	1 dpi	2 dpi	7.08173	21.4684	C2 domain-containing protein
Csa6M446540.1	1 dpi	2 dpi	29.0675	54.8421	C2H2-type zinc finger-containing protein
Csa7M290450.1	1 dpi	2 dpi	60.9508	95.2253	C2H2L domain class transcription factor
Csa4M645850.1	1 dpi	2 dpi	60.6816	23.957	C3HL domain class transcription factor
Csa5M207940.1	1 dpi	2 dpi	181.77	111.544	C3HL domain class transcription factor
Csa5M589940.1	1 dpi	2 dpi	117.91	45.5523	Caffeoyl-CoA -methyltransferase
Csa7M073660.1	1 dpi	2 dpi	6.59791	60.571	Caffeoyl-CoA -methyltransferase
Csa3M731720.1	1 dpi	2 dpi	18.1907	42.2981	Calcium antiporter 1
Csa1M025020.1	1 dpi	2 dpi	133.452	1332.56	Calcium binding protein
Csa7M024160.1	1 dpi	2 dpi	61.1493	32.5675	Calcium ion binding protein
Csa2M009450.1	1 dpi	2 dpi	87.8337	3.16371	Calcium ion binding protein
Csa2M011470.1	1 dpi	2 dpi	32.5012	62.3185	Calcium ion binding protein
Csa2M008060.1	1 dpi	2 dpi	19.8521	49.7882	Calcium lipid binding protein
Csa3M073890.1	1 dpi	2 dpi	38.0177	18.2246	Calcium-binding EF hand family protein
Csa1M183570.1	1 dpi	2 dpi	81.6359	44.2352	Calcium-binding protein
Csa6M376250.1	1 dpi	2 dpi	15.965	47.1344	Calcium-binding protein
Csa5M569360.1	1 dpi	2 dpi	50.6205	87.6563	Calcium-dependent lipid-binding domain
Csa5M218750.1	1 dpi	2 dpi	35.1722	60.1882	Calcium-dependent nuclease
Csa4M172540.1	1 dpi	2 dpi	161.267	51.2133	Calcium-dependent protein kinase
Csa6M513780.1	1 dpi	2 dpi	39.0205	74.8622	Calcium-dependent protein kinase
Csa7M074310.1	1 dpi	2 dpi	20.7883	51.889	Calcium-dependent protein kinase
Csa1M614120.1	1 dpi	2 dpi	123.411	45.6268	Calcium-dependent protein kinase
Csa3M077600.1	1 dpi	2 dpi	1131.2	249.003	Calcium-dependent protein kinase
Csa6M495680.1	1 dpi	2 dpi	60.6879	23.5295	Calcium-transporting ATPase 2, plasma membrane-type
Csa6M140790.1	1 dpi	2 dpi	132.757	70.4352	Calcium/calmodulin-dependent protein kinase kinase
Csa1M605100.1	1 dpi	2 dpi	35.6223	16.9782	Callose synthase catalytic subunit
Csa3M854250.1	1 dpi	2 dpi	29.4425	108.511	Calmodulin
Csa4M340540.1	1 dpi	2 dpi	73.0135	139.853	Calmodulin
Csa4M376140.1	1 dpi	2 dpi	3.52848	37.3054	Calmodulin
Csa5M608150.1	1 dpi	2 dpi	26.4367	49.0613	Calmodulin
Csa2M228380.1	1 dpi	2 dpi	49.4835	112.84	Calmodulin
Csa3M823060.1	1 dpi	2 dpi	67.2223	131.554	Calmodulin 1
Csa4M639750.1	1 dpi	2 dpi	150.942	339.891	Calmodulin 4
Csa2M358870.1	1 dpi	2 dpi	83.8182	519.834	Calmodulin 4
Csa2M359940.1	1 dpi	2 dpi	16.995	73.0356	Calmodulin 4
Csa4M279790.2	1 dpi	2 dpi	71.5843	143.565	Calmodulin 5
Csa3M775250.1	1 dpi	2 dpi	20.4272	78.4706	Calmodulin binding protein
Csa5M155510.1	1 dpi	2 dpi	1.62965	4.34259	Calmodulin binding protein
Csa6M078520.1	1 dpi	2 dpi	56.1132	116.174	Calmodulin binding protein
Csa1M005690.1	1 dpi	2 dpi	29.9748	62.4906	Calmodulin binding protein
Csa1M589650.1	1 dpi	2 dpi	127.773	41.3541	Calmodulin binding protein
Csa1M042460.1	1 dpi	2 dpi	173.686	251.831	Calmodulin binding protein
Csa1M600260.1	1 dpi	2 dpi	870.509	1335.18	Calmodulin-7
Csa7M062840.1	1 dpi	2 dpi	145.861	102.234	Calmodulin-binding transcription activator 2
Csa1M051810.1	1 dpi	2 dpi	348.254	776.991	Calnexin
Csa4M009350.1	1 dpi	2 dpi	117.909	402.165	Calreticulin
Csa2M033940.2	1 dpi	2 dpi	255.996	576.409	Calreticulin
Csa3M640610.1	1 dpi	2 dpi	83.381	53.7208	CAMP-dependent protein kinase catalytic subunit
Csa3M354490.1	1 dpi	2 dpi	191.21	126.638	CAPIP1
Csa7M189190.1	1 dpi	2 dpi	17.5584	41.9885	Carbamoyl phosphate synthase large subunit
Csa5M149340.1	1 dpi	2 dpi	9.4299	44.1496	Carbon-nitrogen hydrolase family protein
Csa3M836520.1	1 dpi	2 dpi	9.5673	37.4311	Carbonic anhydrase
Csa5M601560.1	1 dpi	2 dpi	175.825	258.381	Carbonic anhydrase
Csa5M589270.1	1 dpi	2 dpi	16.3249	56.4474	Carbonyl reductase
Csa6M223490.1	1 dpi	2 dpi	30.6149	2.98551	Carboxylesterase
Csa3M270270.1	1 dpi	2 dpi	89.9099	16.2682	Carboxylesterase
Csa1M042200.1	1 dpi	2 dpi	85.1957	20.4986	Carboxylic ester hydrolase
Csa7M043010.1	1 dpi	2 dpi	69.9597	123.923	Carboxymethylenebutenolidase
Csa6M514820.1	1 dpi	2 dpi	5.75565	12.5658	Cardiolipin synthase
Csa7M428120.1	1 dpi	2 dpi	1.35687	17.8047	Carotenoid cleavage dioxygenase
Csa4M056640.1	1 dpi	2 dpi	6.55555	30.102	Carotenoid cleavage dioxygenase 4a
Csa3M374210.1	1 dpi	2 dpi	97.8845	44.5809	Casein kinase
Csa6M494970.1	1 dpi	2 dpi	18.1269	42.7893	Casein kinase II alpha subunit
Csa6M495050.1	1 dpi	2 dpi	252.225	94.1776	Casein kinase II, alpha chain
Csa3M151480.1	1 dpi	2 dpi	116.957	7.3985	CASP GSVIVT01017796001
Csa5M515020.1	1 dpi	2 dpi	547.771	836.61	CASP RCM_1206790
Csa6M356990.1	1 dpi	2 dpi	3260.71	2789.67	Catalase
Csa4M658590.1	1 dpi	2 dpi	61.8161	23.7744	Catalase isozyme 1
Csa3M844870.1	1 dpi	2 dpi	731.586	269.89	Cathepsin B
Csa5M179780.1	1 dpi	2 dpi	125.789	41.0868	Cation efflux protein/ zinc transporter
Csa3M882970.1	1 dpi	2 dpi	40.875	12.1801	Cation transport protein chaC
Csa2M232470.1	1 dpi	2 dpi	55.2443	27.1203	Cation transport protein ChaC
Csa1M056920.1	1 dpi	2 dpi	21.4865	55.8677	Cationic amino acid transporter
Csa4M187320.1	1 dpi	2 dpi	142.175	62.3657	Cationic amino acid transporter
Csa7M061710.1	1 dpi	2 dpi	447.976	638.625	Cationic peroxidase
Csa1M533650.1	1 dpi	2 dpi	61.0397	17.9498	Cationic peroxidase 1
Csa6M067410.1	1 dpi	2 dpi	49.9935	12.7303	Cationic peroxidase isozyme 38K
Csa6M524600.1	1 dpi	2 dpi	3.07464	16.0231	CBL-interacting protein kinase 04
Csa4M331590.1	1 dpi	2 dpi	1.29517	17.8855	CBL-interacting protein kinase 08
Csa4M331090.1	1 dpi	2 dpi	107.993	69.8764	CBL-interacting protein kinase 22
Csa1M269880.1	1 dpi	2 dpi	7.24463	28.7418	CBL-interacting serine/threonine-protein kinase
Csa2M009490.1	1 dpi	2 dpi	365.65	76.363	CBL-interacting serine/threonine-protein kinase
Csa6M517230.1	1 dpi	2 dpi	0.000253394	0.287981	CBS
Csa4M495220.1	1 dpi	2 dpi	68.1044	33.133	CBS / octicosapeptide/Phox/Bemp1 domain-containing protein
Csa6M134340.1	1 dpi	2 dpi	180.358	249.856	CBS domain-containing protein CBSX3, mitochondrial
Csa2M075440.1	1 dpi	2 dpi	65.8648	20.127	Cc-nbs-lrr resistance protein
Csa2M352420.1	1 dpi	2 dpi	162.503	32.8653	CCCH-type zinc finger protein CsSEF1
Csa3M081900.1	1 dpi	2 dpi	10.6625	93.6977	Ccd1
Csa1M168920.1	1 dpi	2 dpi	105.303	69.5164	Ccr4-associated factor
Csa5M139450.1	1 dpi	2 dpi	4.27208	19.2638	CCT motif family protein
Csa2M350480.1	1 dpi	2 dpi	354.271	80.7919	Cdk10/11
Csa4M290770.1	1 dpi	2 dpi	46.7272	21.706	Cell cycle control protein cwf22
Csa3M122650.1	1 dpi	2 dpi	94.3793	225.331	Cell division protein ftsy
Csa6M127480.1	1 dpi	2 dpi	68.9126	24.9978	Cell division protein kinase
Csa1M014380.1	1 dpi	2 dpi	173.583	99.5111	Cell growth defect factor
Csa5M027940.1	1 dpi	2 dpi	2077.74	29.2069	Cell number regulator 2
Csa7M450770.1	1 dpi	2 dpi	43.6687	133.903	Cell wall apoplastic invertase
Csa7M037590.1	1 dpi	2 dpi	174.141	29.0776	Cell wall glycine-rich protein
Csa7M037600.2	1 dpi	2 dpi	203.694	28.3287	Cell wall glycine-rich protein
Csa3M878780.1	1 dpi	2 dpi	16.5152	108.774	Cellulose synthase
Csa6M014800.1	1 dpi	2 dpi	23.6073	195.757	Cellulose synthase
Csa7M428160.1	1 dpi	2 dpi	16.1825	46.8639	Cellulose synthase
Csa7M129380.1	1 dpi	2 dpi	22.9615	5.64294	Cellulose synthase CslE
Csa6M361230.1	1 dpi	2 dpi	0.131869	0.557668	Ceramidase
Csa6M495840.1	1 dpi	2 dpi	58.9419	2.69203	CF9 protein
Csa3M592140.1	1 dpi	2 dpi	33.414	13.5294	CG3536: Uncharacterized protein conserved in bacteria
Csa4M648540.1	1 dpi	2 dpi	40.4981	16.962	Chalcone-flavanone isomerase
Csa2M006240.1	1 dpi	2 dpi	4.22343	33.6621	Chaperon P13.9
Csa1M042670.1	1 dpi	2 dpi	66.3504	34.0181	Chaperone DnaJ-domain containing protein
Csa6M445030.1	1 dpi	2 dpi	31.4413	68.0113	Chaperone protein dnaJ
Csa6M452720.1	1 dpi	2 dpi	34.85	72.7716	Chaperone protein dnaJ
Csa7M407530.1	1 dpi	2 dpi	95.5717	177.492	Chaperone protein dnaJ
Csa7M448690.1	1 dpi	2 dpi	54.1192	23.4733	Chaperone protein dnaJ
Csa2M264570.1	1 dpi	2 dpi	324.815	23.7979	Chaperone protein dnaj 11
Csa3M129700.1	1 dpi	2 dpi	47.8623	15.9383	Chaperone protein dnaJ 20, chloroplast
Csa3M710780.1	1 dpi	2 dpi	638.698	56.9122	Chaperone protein dnaJ 8, chloroplast
Csa3M710790.1	1 dpi	2 dpi	597.982	88.9384	Chaperone protein dnaJ 8, chloroplast
Csa5M135340.1	1 dpi	2 dpi	56.6547	84.4568	Chaperone protein htpG family protein
Csa2M350200.1	1 dpi	2 dpi	48.7918	103.421	Chaperonin containing t-complex protein 1, epsilon subunit, tcpe
Csa2M169720.1	1 dpi	2 dpi	38.6569	66.1516	Chaperonin CPN60-2, mitochondrial
Csa4M291920.1	1 dpi	2 dpi	26.554	64.1076	Chaperonin-like RbcX protein
Csa6M513450.1	1 dpi	2 dpi	125.082	7.07007	Chaperonin-like RbcX protein
Csa1M595810.1	1 dpi	2 dpi	50.9029	125.481	Charged multivesicular body protein 2a
Csa2M000620.1	1 dpi	2 dpi	35.9484	64.5156	Charged multivesicular body protein 4b
Csa5M139760.1	1 dpi	2 dpi	489.053	3224.41	Chitinase
Csa1M267230.1	1 dpi	2 dpi	82.6114	207.111	Chitinase
Csa6M508020.1	1 dpi	2 dpi	94.3648	18.1763	Chitinase
Csa3M119690.1	1 dpi	2 dpi	9.68401	33.0305	Chitinase
Csa3M166220.1	1 dpi	2 dpi	1.19218	14.9193	Chitinase
Csa5M139730.1	1 dpi	2 dpi	53.1983	255.65	Chitinase 3
Csa2M406710.1	1 dpi	2 dpi	56.0728	8.1645	Chloride channel clc
Csa4M651770.1	1 dpi	2 dpi	82.6572	169.566	Chlorophyll a oxygenase
Csa6M522680.1	1 dpi	2 dpi	1.46679	137.39	Chlorophyll a-b binding protein of LHCII type I, chloroplastic
Csa6M522690.1	1 dpi	2 dpi	3.60593	123.117	Chlorophyll a-b binding protein of LHCII type I, chloroplastic
Csa4M308550.1	1 dpi	2 dpi	9.15491	96.2813	Chlorophyll A/B binding protein
Csa5M646700.1	1 dpi	2 dpi	52.6375	114.288	Chlorophyll A/B binding protein
Csa7M033300.1	1 dpi	2 dpi	26.1725	153.402	Chlorophyll A/B binding protein
Csa1M630330.1	1 dpi	2 dpi	10.9937	97.5691	Chlorophyll A/B binding protein
Csa2M224250.1	1 dpi	2 dpi	35.6974	2.52777	Chlorophyllase 1
Csa6M080390.1	1 dpi	2 dpi	18.2488	45.2	Chloroplast chaperonin
Csa1M597740.1	1 dpi	2 dpi	60.7784	115.329	Chloroplast chaperonin 21
Csa6M139750.1	1 dpi	2 dpi	14.1703	119.233	Chloroplast chlorophyll a/b-binding protein
Csa2M346600.1	1 dpi	2 dpi	5.79338	51.5697	Chloroplast drought-induced stress protein
Csa2M122520.1	1 dpi	2 dpi	84.2778	143.697	Chloroplast HSP70
Csa2M228370.1	1 dpi	2 dpi	35.9978	107.837	Chloroplast inner envelope protein
Csa1M533660.1	1 dpi	2 dpi	77.3027	47.3174	Chloroplast inner envelope protein, 110 kD (IEP110)
Csa4M064020.1	1 dpi	2 dpi	102.111	1044.77	Chloroplast photosystem II PsbR
Csa2M000260.1	1 dpi	2 dpi	12.9651	31.7547	Chloroplast photosystem II subunit X
Csa7M432450.1	1 dpi	2 dpi	69.1104	27.5862	Chloroplast post-illumination chlorophyll fluorescence increase protein
Csa4M001670.1	1 dpi	2 dpi	115.471	29.856	Chloroplast protein import component Toc159
Csa6M188680.2	1 dpi	2 dpi	4.94202	35.9675	Chloroplast rubisco activase
Csa2M337790.1	1 dpi	2 dpi	43.841	21.6818	Chloroplast-specific ribosomal protein
Csa5M601570.1	1 dpi	2 dpi	2.90845	12.7971	Chloroplastic alkenal/one oxidoreductase
Csa3M849970.1	1 dpi	2 dpi	36.048	63.3973	Chmp1
Csa7M291720.1	1 dpi	2 dpi	6.90679	36.9545	Choline/ethanolamine kinase
Csa4M618470.1	1 dpi	2 dpi	175.427	129.724	Cholinephosphate cytidylyltransferase
Csa5M638330.1	1 dpi	2 dpi	61.654	139.505	Chorismate mutase
Csa6M433800.1	1 dpi	2 dpi	38.4532	15.0308	Chromatin remodeling 5
Csa6M517140.1	1 dpi	2 dpi	58.835	29.5888	Chromatin remodeling complex subunit
Csa3M122300.1	1 dpi	2 dpi	41.4792	20.176	Chromo domain protein
Csa6M512870.1	1 dpi	2 dpi	155.25	681.824	Chromoplast-specific carotenoid-associated protein, chromoplast
Csa4M646340.1	1 dpi	2 dpi	0.00176041	2.26524	CII small heat shock protein 1
Csa2M070210.1	1 dpi	2 dpi	17.9468	1.58336	Cinnamate 4-hydroxylase CYP73
Csa6M133710.1	1 dpi	2 dpi	1587.91	1277.49	Cinnamate-4-hydroxylase
Csa4M664500.1	1 dpi	2 dpi	354.956	268.797	Cinnamoyl-CoA reductase
Csa1M277460.1	1 dpi	2 dpi	24.9752	8.2145	Cinnamoyl-CoA reductase
Csa3M716370.1	1 dpi	2 dpi	47.8159	20.891	Cinnamoyl-CoA reductase 4
Csa3M716870.1	1 dpi	2 dpi	63.9616	29.5262	Cinnamoyl-CoA reductase 4
Csa3M717370.1	1 dpi	2 dpi	66.5723	36.6788	Cinnamoyl-CoA reductase 4
Csa7M071700.1	1 dpi	2 dpi	18.0331	59.8729	Cinnamyl alcohol dehydrogenase 1
Csa3M199580.1	1 dpi	2 dpi	21.5704	316.902	Cinnamyl alcohol dehydrogenase 1
Csa2M009390.1	1 dpi	2 dpi	172.804	65.7463	CIP73 protein
Csa4M358660.1	1 dpi	2 dpi	36.059	11.9802	Circadian clock-associated FKF1
Csa5M021300.1	1 dpi	2 dpi	36.7533	6.82125	Circadian clock-associated FKF1
Csa6M169340.1	1 dpi	2 dpi	357.036	250.491	Citrate synthase, glyoxysomal
Csa4M124910.1	1 dpi	2 dpi	18.2467	4.87118	CL domain class transcription factor
Csa6M505230.1	1 dpi	2 dpi	8.33663	56.1033	CL domain class transcription factor
Csa6M013940.1	1 dpi	2 dpi	4.97278	62.2442	Class III peroxidase
Csa1M534750.1	1 dpi	2 dpi	297.889	947.838	Class IV chitinase
Csa4M308590.1	1 dpi	2 dpi	82.1247	52.3794	Clathrin light chain protein
Csa4M443640.1	1 dpi	2 dpi	273.48	100.543	Cleft lip and palate transmembrane protein
Csa3M135720.1	1 dpi	2 dpi	317.085	1225.25	CmE8 protein
Csa3M135730.1	1 dpi	2 dpi	137.097	49.9562	CmE8 protein
Csa3M135740.1	1 dpi	2 dpi	94.8831	141.217	CmE8 protein
Csa6M505870.1	1 dpi	2 dpi	39.2735	18.9046	CMPASS component SWD2
Csa2M383330.1	1 dpi	2 dpi	24.5126	136.603	CNSTANS
Csa7M396430.1	1 dpi	2 dpi	57.1478	167.765	Co-chaperone protein SBA1
Csa2M073020.1	1 dpi	2 dpi	86.3084	37.5213	Cohesin complex subunit SCC1
Csa2M070270.1	1 dpi	2 dpi	47.8346	24.2561	Coiled-coil domain-containing protein
Csa3M130290.1	1 dpi	2 dpi	395.041	645.658	Coiled-coil domain-containing protein
Csa5M374720.1	1 dpi	2 dpi	83.4387	13.1978	Cold shock protein
Csa3M872170.1	1 dpi	2 dpi	4.391	30.974	Cold-regulated LTCR12
Csa2M030090.1	1 dpi	2 dpi	49.5331	190.875	Cold-regulated protein
Csa1M012090.1	1 dpi	2 dpi	20.1019	54.6412	Complex 1 family protein
Csa3M166230.1	1 dpi	2 dpi	70.5986	32.8815	Component of IIS longevity pathway SMK-1 domain-containing protein
Csa3M686210.1	1 dpi	2 dpi	112.795	52.6618	Conserved gene of unknown function
Csa3M689790.1	1 dpi	2 dpi	1.4722	108.919	Conserved gene of unknown function
Csa3M690300.1	1 dpi	2 dpi	48.7988	13.1466	Conserved gene of unknown function
Csa3M698530.1	1 dpi	2 dpi	63.3812	16.4343	Conserved gene of unknown function
Csa3M706170.1	1 dpi	2 dpi	174.201	36.7588	Conserved gene of unknown function
Csa3M710230.1	1 dpi	2 dpi	181.963	28.8227	Conserved gene of unknown function
Csa3M730710.1	1 dpi	2 dpi	623.194	782.66	Conserved gene of unknown function
Csa3M734940.1	1 dpi	2 dpi	22.337	46.9131	Conserved gene of unknown function
Csa3M740210.1	1 dpi	2 dpi	45.2052	80.7197	Conserved gene of unknown function
Csa3M740780.1	1 dpi	2 dpi	15.6427	69.3674	Conserved gene of unknown function
Csa3M740790.1	1 dpi	2 dpi	66.0244	22.0531	Conserved gene of unknown function
Csa1M050450.1	1 dpi	2 dpi	82.0157	34.4207	Conserved gene of unknown function
Csa3M791490.1	1 dpi	2 dpi	14.2471	39.3872	Conserved gene of unknown function
Csa3M815420.1	1 dpi	2 dpi	3.57203	27.4675	Conserved gene of unknown function
Csa3M823040.2	1 dpi	2 dpi	49.5043	12.2535	Conserved gene of unknown function
Csa3M837040.1	1 dpi	2 dpi	48.4507	15.7104	Conserved gene of unknown function
Csa3M850650.1	1 dpi	2 dpi	31.1533	64.6452	Conserved gene of unknown function
Csa1M058060.1	1 dpi	2 dpi	26.6405	58.8179	Conserved gene of unknown function
Csa3M866470.1	1 dpi	2 dpi	14.9001	44.5284	Conserved gene of unknown function
Csa3M866500.1	1 dpi	2 dpi	20.1288	43.0033	Conserved gene of unknown function
Csa3M876010.1	1 dpi	2 dpi	33.2688	62.2408	Conserved gene of unknown function
Csa3M881600.1	1 dpi	2 dpi	59.1659	151.245	Conserved gene of unknown function
Csa3M881610.1	1 dpi	2 dpi	9.08181	39.8678	Conserved gene of unknown function
Csa3M888540.1	1 dpi	2 dpi	95.9349	62.7134	Conserved gene of unknown function
Csa3M888550.1	1 dpi	2 dpi	46.1685	8.79238	Conserved gene of unknown function
Csa3M901130.1	1 dpi	2 dpi	105.117	39.0734	Conserved gene of unknown function
Csa4M000030.1	1 dpi	2 dpi	6.40484	22.5644	Conserved gene of unknown function
Csa4M000640.1	1 dpi	2 dpi	25.7063	130.779	Conserved gene of unknown function
Csa4M004980.1	1 dpi	2 dpi	10.4669	33.6488	Conserved gene of unknown function
Csa4M006170.1	1 dpi	2 dpi	0.721427	16.8658	Conserved gene of unknown function
Csa1M064830.1	1 dpi	2 dpi	36.2353	340.567	Conserved gene of unknown function
Csa4M011660.1	1 dpi	2 dpi	173.387	15.5115	Conserved gene of unknown function
Csa4M011720.1	1 dpi	2 dpi	80.3939	37.9293	Conserved gene of unknown function
Csa4M025720.1	1 dpi	2 dpi	168.625	98.2078	Conserved gene of unknown function
Csa4M043930.1	1 dpi	2 dpi	13.7948	33.4403	Conserved gene of unknown function
Csa4M051490.1	1 dpi	2 dpi	167.432	508.285	Conserved gene of unknown function
Csa4M052080.1	1 dpi	2 dpi	3.28836	117.008	Conserved gene of unknown function
Csa4M052700.1	1 dpi	2 dpi	8.56901	24.2248	Conserved gene of unknown function
Csa4M089790.1	1 dpi	2 dpi	17.902	3.67681	Conserved gene of unknown function
Csa4M095580.1	1 dpi	2 dpi	57.0553	26.3576	Conserved gene of unknown function
Csa4M162850.1	1 dpi	2 dpi	2.73149	17.1923	Conserved gene of unknown function
Csa4M243400.1	1 dpi	2 dpi	119.48	706.866	Conserved gene of unknown function
Csa4M247410.1	1 dpi	2 dpi	98.5081	31.3526	Conserved gene of unknown function
Csa4M280550.1	1 dpi	2 dpi	36.6613	66.4438	Conserved gene of unknown function
Csa1M073900.1	1 dpi	2 dpi	137.361	0.519198	Conserved gene of unknown function
Csa4M420130.1	1 dpi	2 dpi	80.1596	29.9671	Conserved gene of unknown function
Csa4M438540.1	1 dpi	2 dpi	527.777	651.594	Conserved gene of unknown function
Csa4M538590.1	1 dpi	2 dpi	27.3372	54.7634	Conserved gene of unknown function
Csa4M618410.1	1 dpi	2 dpi	92.4774	245.563	Conserved gene of unknown function
Csa4M620620.1	1 dpi	2 dpi	10.1548	89.249	Conserved gene of unknown function
Csa4M639190.1	1 dpi	2 dpi	80.0509	44.6263	Conserved gene of unknown function
Csa4M641610.1	1 dpi	2 dpi	19.8224	5.48331	Conserved gene of unknown function
Csa4M642500.1	1 dpi	2 dpi	120.459	168.557	Conserved gene of unknown function
Csa4M648590.1	1 dpi	2 dpi	22.7107	1.94645	Conserved gene of unknown function
Csa4M651820.1	1 dpi	2 dpi	73.829	113.599	Conserved gene of unknown function
Csa4M664320.1	1 dpi	2 dpi	50.0452	118.489	Conserved gene of unknown function
Csa4M664390.1	1 dpi	2 dpi	25.0077	120.831	Conserved gene of unknown function
Csa4M665660.1	1 dpi	2 dpi	163.542	102.891	Conserved gene of unknown function
Csa5M031960.1	1 dpi	2 dpi	98.7445	141.685	Conserved gene of unknown function
Csa5M136870.1	1 dpi	2 dpi	62.6539	12.8272	Conserved gene of unknown function
Csa5M137420.1	1 dpi	2 dpi	42.8468	78.8593	Conserved gene of unknown function
Csa5M138460.1	1 dpi	2 dpi	74.0884	33.3542	Conserved gene of unknown function
Csa5M139480.1	1 dpi	2 dpi	45.503	157.474	Conserved gene of unknown function
Csa5M158540.2	1 dpi	2 dpi	206.43	31.7383	Conserved gene of unknown function
Csa5M168760.1	1 dpi	2 dpi	30.6236	58.6018	Conserved gene of unknown function
Csa5M189920.1	1 dpi	2 dpi	15.9127	64.7561	Conserved gene of unknown function
Csa5M197120.1	1 dpi	2 dpi	1.0229	19.2991	Conserved gene of unknown function
Csa5M257700.1	1 dpi	2 dpi	36.6961	122.134	Conserved gene of unknown function
Csa5M352630.1	1 dpi	2 dpi	31.2693	9.13345	Conserved gene of unknown function
Csa5M418770.1	1 dpi	2 dpi	51.3198	8.91015	Conserved gene of unknown function
Csa5M458280.1	1 dpi	2 dpi	422.331	270.639	Conserved gene of unknown function
Csa5M464810.1	1 dpi	2 dpi	7.32701	24.8895	Conserved gene of unknown function
Csa5M515040.1	1 dpi	2 dpi	937.753	316.037	Conserved gene of unknown function
Csa5M528950.1	1 dpi	2 dpi	59.1109	209.943	Conserved gene of unknown function
Csa5M564790.1	1 dpi	2 dpi	51.2305	23.1692	Conserved gene of unknown function
Csa5M565790.1	1 dpi	2 dpi	30.9592	8.59649	Conserved gene of unknown function
Csa5M568820.1	1 dpi	2 dpi	38.868	11.7048	Conserved gene of unknown function
Csa5M576580.1	1 dpi	2 dpi	38.0826	103.921	Conserved gene of unknown function
Csa5M578990.1	1 dpi	2 dpi	33.3784	0.370067	Conserved gene of unknown function
Csa5M588750.1	1 dpi	2 dpi	1.63774	6.7598	Conserved gene of unknown function
Csa5M589280.1	1 dpi	2 dpi	46.6189	160.04	Conserved gene of unknown function
Csa1M181470.1	1 dpi	2 dpi	30.5782	69.8984	Conserved gene of unknown function
Csa5M604160.1	1 dpi	2 dpi	179.433	116.365	Conserved gene of unknown function
Csa5M605100.1	1 dpi	2 dpi	60.9653	35.6121	Conserved gene of unknown function
Csa5M606810.1	1 dpi	2 dpi	8.89721	86.6502	Conserved gene of unknown function
Csa5M608550.1	1 dpi	2 dpi	9.6172	78.4259	Conserved gene of unknown function
Csa5M609720.1	1 dpi	2 dpi	27.9263	59.8429	Conserved gene of unknown function
Csa5M609760.1	1 dpi	2 dpi	326	53.3382	Conserved gene of unknown function
Csa5M623710.1	1 dpi	2 dpi	29.0951	114.293	Conserved gene of unknown function
Csa5M624460.1	1 dpi	2 dpi	58.2525	33.0622	Conserved gene of unknown function
Csa5M625960.1	1 dpi	2 dpi	48.2925	21.8356	Conserved gene of unknown function
Csa5M636600.1	1 dpi	2 dpi	39.7507	94.5275	Conserved gene of unknown function
Csa5M638360.1	1 dpi	2 dpi	2.25991	31.3761	Conserved gene of unknown function
Csa5M649300.1	1 dpi	2 dpi	4.2525	17.1406	Conserved gene of unknown function
Csa5M652290.1	1 dpi	2 dpi	33.3586	79.2373	Conserved gene of unknown function
Csa6M004590.1	1 dpi	2 dpi	43.2841	13.0648	Conserved gene of unknown function
Csa6M013340.1	1 dpi	2 dpi	92.0798	53.9961	Conserved gene of unknown function
Csa6M014640.1	1 dpi	2 dpi	45.0033	96.7615	Conserved gene of unknown function
Csa6M020230.1	1 dpi	2 dpi	45.3624	143.695	Conserved gene of unknown function
Csa6M020730.1	1 dpi	2 dpi	44.3912	140.508	Conserved gene of unknown function
Csa6M045130.1	1 dpi	2 dpi	65.8083	19.8972	Conserved gene of unknown function
Csa6M052060.1	1 dpi	2 dpi	45.2745	73.7897	Conserved gene of unknown function
Csa1M264530.1	1 dpi	2 dpi	15.4958	50.2384	Conserved gene of unknown function
Csa6M062320.1	1 dpi	2 dpi	361.836	516.703	Conserved gene of unknown function
Csa6M075130.1	1 dpi	2 dpi	32.6966	91.3136	Conserved gene of unknown function
Csa6M076790.1	1 dpi	2 dpi	52.8334	18.1812	Conserved gene of unknown function
Csa6M107890.1	1 dpi	2 dpi	54.4842	10.5569	Conserved gene of unknown function
Csa6M113540.1	1 dpi	2 dpi	6.21245	22.2157	Conserved gene of unknown function
Csa6M124050.1	1 dpi	2 dpi	68.258	196.24	Conserved gene of unknown function
Csa6M127350.1	1 dpi	2 dpi	46.4799	18.2363	Conserved gene of unknown function
Csa6M133830.1	1 dpi	2 dpi	4.7688	19.62	Conserved gene of unknown function
Csa6M185850.1	1 dpi	2 dpi	145.737	52.2013	Conserved gene of unknown function
Csa6M187980.1	1 dpi	2 dpi	0.000235657	0.000893288	Conserved gene of unknown function
Csa6M190290.1	1 dpi	2 dpi	45.6397	20.0454	Conserved gene of unknown function
Csa6M239680.1	1 dpi	2 dpi	245.642	408.272	Conserved gene of unknown function
Csa6M338110.1	1 dpi	2 dpi	146.554	2616.09	Conserved gene of unknown function
Csa6M358070.1	1 dpi	2 dpi	2.04489	7.69074	Conserved gene of unknown function
Csa6M358100.1	1 dpi	2 dpi	25.9511	49.6976	Conserved gene of unknown function
Csa6M365200.1	1 dpi	2 dpi	112.543	29.605	Conserved gene of unknown function
Csa6M385100.1	1 dpi	2 dpi	12.882	6.99867	Conserved gene of unknown function
Csa6M397170.1	1 dpi	2 dpi	18.5852	68.1212	Conserved gene of unknown function
Csa6M398200.1	1 dpi	2 dpi	174.794	302.324	Conserved gene of unknown function
Csa6M398210.1	1 dpi	2 dpi	163.737	653.699	Conserved gene of unknown function
Csa6M399220.1	1 dpi	2 dpi	146.088	585.771	Conserved gene of unknown function
Csa6M410620.1	1 dpi	2 dpi	88.7095	50.0903	Conserved gene of unknown function
Csa6M411290.1	1 dpi	2 dpi	297.189	159.628	Conserved gene of unknown function
Csa6M421800.1	1 dpi	2 dpi	43.0277	109.227	Conserved gene of unknown function
Csa6M426920.2	1 dpi	2 dpi	46.8819	23.8754	Conserved gene of unknown function
Csa6M434380.1	1 dpi	2 dpi	29.6936	90.5614	Conserved gene of unknown function
Csa6M449290.1	1 dpi	2 dpi	95.0848	55.6695	Conserved gene of unknown function
Csa6M450440.1	1 dpi	2 dpi	154.222	76.4416	Conserved gene of unknown function
Csa6M454480.1	1 dpi	2 dpi	41.0692	148.167	Conserved gene of unknown function
Csa6M483310.1	1 dpi	2 dpi	4.84114	10.4696	Conserved gene of unknown function
Csa6M487580.1	1 dpi	2 dpi	31.5778	87.5313	Conserved gene of unknown function
Csa6M489880.1	1 dpi	2 dpi	30.6318	12.8343	Conserved gene of unknown function
Csa6M490850.1	1 dpi	2 dpi	68.5326	31.083	Conserved gene of unknown function
Csa6M490880.1	1 dpi	2 dpi	108.951	32.4968	Conserved gene of unknown function
Csa6M494960.1	1 dpi	2 dpi	236.047	181.831	Conserved gene of unknown function
Csa6M494990.1	1 dpi	2 dpi	9.61714	25.1995	Conserved gene of unknown function
Csa6M495750.1	1 dpi	2 dpi	25.6609	4.50149	Conserved gene of unknown function
Csa6M496440.1	1 dpi	2 dpi	11.7207	49.1098	Conserved gene of unknown function
Csa6M500720.1	1 dpi	2 dpi	106.098	32.1907	Conserved gene of unknown function
Csa6M501230.1	1 dpi	2 dpi	375.337	103.445	Conserved gene of unknown function
Csa1M424870.1	1 dpi	2 dpi	50.6022	83.6373	Conserved gene of unknown function
Csa6M511780.1	1 dpi	2 dpi	18.911	3.34848	Conserved gene of unknown function
Csa6M513720.1	1 dpi	2 dpi	1.01886	3.94008	Conserved gene of unknown function
Csa6M517000.1	1 dpi	2 dpi	62.5454	10.3994	Conserved gene of unknown function
Csa6M517210.1	1 dpi	2 dpi	119.289	169.602	Conserved gene of unknown function
Csa6M524100.1	1 dpi	2 dpi	7.02556	14.2212	Conserved gene of unknown function
Csa6M538720.1	1 dpi	2 dpi	42.1266	154.816	Conserved gene of unknown function
Csa7M004150.1	1 dpi	2 dpi	53.2536	154.532	Conserved gene of unknown function
Csa7M031550.1	1 dpi	2 dpi	48.7957	21.2906	Conserved gene of unknown function
Csa7M032240.1	1 dpi	2 dpi	12.4571	55.5514	Conserved gene of unknown function
Csa7M043610.1	1 dpi	2 dpi	9.00462	79.6777	Conserved gene of unknown function
Csa7M046690.1	1 dpi	2 dpi	53.4851	99.3881	Conserved gene of unknown function
Csa7M048060.1	1 dpi	2 dpi	115.063	1.35391	Conserved gene of unknown function
Csa1M470240.1	1 dpi	2 dpi	36.8951	13.32	Conserved gene of unknown function
Csa7M071330.1	1 dpi	2 dpi	49.4257	8.82808	Conserved gene of unknown function
Csa7M074910.1	1 dpi	2 dpi	70.5396	18.1039	Conserved gene of unknown function
Csa7M145940.1	1 dpi	2 dpi	59.0326	29.7154	Conserved gene of unknown function
Csa7M234660.1	1 dpi	2 dpi	40.9504	18.5077	Conserved gene of unknown function
Csa7M238430.1	1 dpi	2 dpi	35.7623	15.2355	Conserved gene of unknown function
Csa7M290480.1	1 dpi	2 dpi	219.247	133.595	Conserved gene of unknown function
Csa7M318990.1	1 dpi	2 dpi	16.7051	132.505	Conserved gene of unknown function
Csa7M414420.1	1 dpi	2 dpi	49.6033	112.268	Conserved gene of unknown function
Csa7M420860.1	1 dpi	2 dpi	15.0762	39.0069	Conserved gene of unknown function
Csa7M432580.1	1 dpi	2 dpi	121.988	62.7058	Conserved gene of unknown function
Csa1M525300.1	1 dpi	2 dpi	570.851	9.44829	Conserved gene of unknown function
Csa7M433380.1	1 dpi	2 dpi	45.987	18.2962	Conserved gene of unknown function
Csa7M448890.1	1 dpi	2 dpi	20.1397	80.8837	Conserved gene of unknown function
Csa1M527880.1	1 dpi	2 dpi	12.1853	71.3717	Conserved gene of unknown function
Csa7M450740.1	1 dpi	2 dpi	18.6352	49.1596	Conserved gene of unknown function
Csa7M451980.1	1 dpi	2 dpi	21.8643	9.00444	Conserved gene of unknown function
Csa1M528510.2	1 dpi	2 dpi	468.023	43.2604	Conserved gene of unknown function
Csa7M452930.1	1 dpi	2 dpi	4.79971	19.96	Conserved gene of unknown function
CsaUNM008820.1	1 dpi	2 dpi	13.8525	36.6303	Conserved gene of unknown function
CsaUNM030420.1	1 dpi	2 dpi	219.539	363.363	Conserved gene of unknown function
CsaUNM030430.1	1 dpi	2 dpi	1123.03	4143.21	Conserved gene of unknown function
Csa1M575040.1	1 dpi	2 dpi	44.4361	77.5775	Conserved gene of unknown function
Csa1M580210.1	1 dpi	2 dpi	65.4001	29.0517	Conserved gene of unknown function
Csa1M011450.1	1 dpi	2 dpi	15.311	0.863116	Conserved gene of unknown function
Csa1M588510.1	1 dpi	2 dpi	25.2005	85.8994	Conserved gene of unknown function
Csa1M589090.1	1 dpi	2 dpi	9.50303	48.975	Conserved gene of unknown function
Csa1M614140.1	1 dpi	2 dpi	39.2448	95.3552	Conserved gene of unknown function
Csa1M614640.1	1 dpi	2 dpi	29.1357	196.162	Conserved gene of unknown function
Csa1M629760.1	1 dpi	2 dpi	36.9666	76.9346	Conserved gene of unknown function
Csa1M651640.1	1 dpi	2 dpi	15.9769	52.8544	Conserved gene of unknown function
Csa1M652250.1	1 dpi	2 dpi	41.8623	70.2703	Conserved gene of unknown function
Csa1M690210.1	1 dpi	2 dpi	35.0636	70.275	Conserved gene of unknown function
Csa1M690250.1	1 dpi	2 dpi	41.5757	12.4204	Conserved gene of unknown function
Csa2M000190.1	1 dpi	2 dpi	6.49836	62.7324	Conserved gene of unknown function
Csa2M000790.1	1 dpi	2 dpi	125.177	7.26864	Conserved gene of unknown function
Csa2M008780.1	1 dpi	2 dpi	43.9758	118.741	Conserved gene of unknown function
Csa2M009430.1	1 dpi	2 dpi	148.252	40.2484	Conserved gene of unknown function
Csa2M010150.1	1 dpi	2 dpi	55.7496	517.395	Conserved gene of unknown function
Csa1M015870.1	1 dpi	2 dpi	6.27638	40.0618	Conserved gene of unknown function
Csa2M034500.1	1 dpi	2 dpi	21.8502	51.9367	Conserved gene of unknown function
Csa1M022530.1	1 dpi	2 dpi	2.6984	23.2608	Conserved gene of unknown function
Csa1M023070.1	1 dpi	2 dpi	1499.86	227.136	Conserved gene of unknown function
Csa2M047780.1	1 dpi	2 dpi	8.20256	48.2685	Conserved gene of unknown function
Csa2M058660.1	1 dpi	2 dpi	188.038	24.4884	Conserved gene of unknown function
Csa2M072440.1	1 dpi	2 dpi	95.9358	42.3171	Conserved gene of unknown function
Csa2M074060.1	1 dpi	2 dpi	51.1879	14.4995	Conserved gene of unknown function
Csa2M075400.1	1 dpi	2 dpi	88.6612	30.9249	Conserved gene of unknown function
Csa2M123040.1	1 dpi	2 dpi	34.7085	9.84819	Conserved gene of unknown function
Csa1M025180.1	1 dpi	2 dpi	437.415	714.003	Conserved gene of unknown function
Csa2M233000.1	1 dpi	2 dpi	58.7756	104.198	Conserved gene of unknown function
Csa2M237740.1	1 dpi	2 dpi	1188.45	549.145	Conserved gene of unknown function
Csa2M249800.1	1 dpi	2 dpi	97.3249	196.555	Conserved gene of unknown function
Csa2M252100.1	1 dpi	2 dpi	472.287	1261.96	Conserved gene of unknown function
Csa1M025860.1	1 dpi	2 dpi	46.2911	78.0296	Conserved gene of unknown function
Csa2M349670.1	1 dpi	2 dpi	51.6331	91.2668	Conserved gene of unknown function
Csa2M354110.1	1 dpi	2 dpi	100.715	15.342	Conserved gene of unknown function
Csa2M360040.1	1 dpi	2 dpi	22.2507	1.61142	Conserved gene of unknown function
Csa2M360800.1	1 dpi	2 dpi	76.5063	13.4061	Conserved gene of unknown function
Csa2M368920.1	1 dpi	2 dpi	29.1395	11.4369	Conserved gene of unknown function
Csa2M379360.1	1 dpi	2 dpi	274.474	116.836	Conserved gene of unknown function
Csa2M382410.1	1 dpi	2 dpi	21.4475	43.3555	Conserved gene of unknown function
Csa2M382560.1	1 dpi	2 dpi	30.4149	7.41267	Conserved gene of unknown function
Csa2M404770.1	1 dpi	2 dpi	78.8368	119.239	Conserved gene of unknown function
Csa2M406070.1	1 dpi	2 dpi	24.4742	55.867	Conserved gene of unknown function
Csa2M408940.1	1 dpi	2 dpi	24.885	83.4551	Conserved gene of unknown function
Csa1M039110.1	1 dpi	2 dpi	17.4652	36.3974	Conserved gene of unknown function
Csa2M445770.1	1 dpi	2 dpi	65.0231	102.846	Conserved gene of unknown function
Csa3M005570.1	1 dpi	2 dpi	88.8118	136.673	Conserved gene of unknown function
Csa3M008880.1	1 dpi	2 dpi	14.4902	34.2065	Conserved gene of unknown function
Csa3M017110.1	1 dpi	2 dpi	12.7834	199.954	Conserved gene of unknown function
Csa3M099730.1	1 dpi	2 dpi	15.712	37.71	Conserved gene of unknown function
Csa1M042280.1	1 dpi	2 dpi	53.9548	146.048	Conserved gene of unknown function
Csa3M119320.1	1 dpi	2 dpi	21.4473	6.84477	Conserved gene of unknown function
Csa3M122320.1	1 dpi	2 dpi	132.649	81.4752	Conserved gene of unknown function
Csa3M127140.1	1 dpi	2 dpi	194.721	248.856	Conserved gene of unknown function
Csa1M042750.2	1 dpi	2 dpi	9.1806	42.9401	Conserved gene of unknown function
Csa3M134610.1	1 dpi	2 dpi	37.3522	64.9965	Conserved gene of unknown function
Csa3M143600.1	1 dpi	2 dpi	104.762	54.3654	Conserved gene of unknown function
Csa3M149910.1	1 dpi	2 dpi	104.856	58.2368	Conserved gene of unknown function
Csa1M043190.1	1 dpi	2 dpi	59.2233	106.237	Conserved gene of unknown function
Csa3M171030.1	1 dpi	2 dpi	20.7679	44.0283	Conserved gene of unknown function
Csa1M044320.1	1 dpi	2 dpi	61.21	111.513	Conserved gene of unknown function
Csa3M207900.1	1 dpi	2 dpi	63.7038	25.0558	Conserved gene of unknown function
Csa3M313200.1	1 dpi	2 dpi	159.937	288.371	Conserved gene of unknown function
Csa3M435530.1	1 dpi	2 dpi	257.426	64.9894	Conserved gene of unknown function
Csa3M481240.1	1 dpi	2 dpi	8.29064	48.1805	Conserved gene of unknown function
Csa3M588480.1	1 dpi	2 dpi	52.4549	132.601	Conserved gene of unknown function
Csa3M640590.1	1 dpi	2 dpi	8.53144	24.0757	Conserved gene of unknown function
Csa3M640620.1	1 dpi	2 dpi	59.8655	25.1642	Conserved gene of unknown function
Csa5M593430.1	1 dpi	2 dpi	50.45	242.677	Copine
Csa6M476060.1	1 dpi	2 dpi	26.3501	8.89077	Copine (Calcium-dependent phospholipid-binding protein) family
Csa1M004100.1	1 dpi	2 dpi	53.9286	8.83205	Copper amine oxidase
Csa5M615220.1	1 dpi	2 dpi	127.408	284.344	Copper chaperone
Csa3M879480.1	1 dpi	2 dpi	68.503	110.598	Copper ion binding protein
Csa6M076780.1	1 dpi	2 dpi	20.5374	50.0222	Copper ion binding protein
Csa4M648020.1	1 dpi	2 dpi	88.6556	56.6968	Copper P1B-ATPase
Csa7M062830.1	1 dpi	2 dpi	17.0334	36.965	Copper-transporting atpase paa1
Csa1M024220.1	1 dpi	2 dpi	33.3501	0.807893	Core-2/I-branching beta-1,6-N-acetylglucosaminyltransferase family protein
Csa4M182240.3	1 dpi	2 dpi	50.6989	97.9457	Costars family protein
Csa4M638380.1	1 dpi	2 dpi	17.8939	42.1586	CP-1 interacting protein 7
Csa6M091870.1	1 dpi	2 dpi	396.643	273.686	CR9 protein
Csa3M143530.1	1 dpi	2 dpi	44.0662	13.0157	CRM family member 3A
Csa3M417680.1	1 dpi	2 dpi	4.8308	9.26824	CRS2-associated factor 2, mitochondrial
Csa7M452230.1	1 dpi	2 dpi	325.463	16.3816	Cryptdin protein
Csa3M889670.1	1 dpi	2 dpi	580.182	164.732	Cryptochrome 1
Csa2M362390.1	1 dpi	2 dpi	37.5706	7.66332	Cs element-binding factor
Csa2M173070.1	1 dpi	2 dpi	179.336	305.263	Csf-1 protein
Csa3M134920.1	1 dpi	2 dpi	84.9799	183.409	Csf-1 protein
Csa3M134930.1	1 dpi	2 dpi	81.0677	128.758	Csf-1 protein
Csa3M172370.1	1 dpi	2 dpi	82.1609	20.5578	Csf-2 protein
Csa3M846560.1	1 dpi	2 dpi	75.8551	42.1097	CTC-interacting domain 4 protein
Csa5M598630.1	1 dpi	2 dpi	73.5893	16.0458	Cticosapeptide/Phox/Bem1p domain-containing protein
Csa6M538800.1	1 dpi	2 dpi	312.442	74.1477	Ctp synthase
Csa7M253200.1	1 dpi	2 dpi	36.9036	6.92413	Ctp synthase
Csa2M006870.1	1 dpi	2 dpi	33.0248	166.957	Cucumber peeling cupredoxin
Csa5M141040.1	1 dpi	2 dpi	126.903	1357.88	Cucumisin
Csa5M613580.1	1 dpi	2 dpi	72.0678	0.274028	Cucumisin
Csa4M416440.1	1 dpi	2 dpi	51.6677	19.955	Cupin, RmlC-type
Csa5M604140.1	1 dpi	2 dpi	8.52404	47.2094	Curved DNA-binding protein
Csa5M604060.1	1 dpi	2 dpi	40.1799	80.8107	CW14 protein
Csa2M234520.1	1 dpi	2 dpi	47.0271	83.2571	CXE carboxylesterase
Csa3M134790.1	1 dpi	2 dpi	60.6828	134.009	Cyanate hydratase
Csa7M072860.1	1 dpi	2 dpi	39.3265	82.8682	Cyclase family protein
Csa2M035490.1	1 dpi	2 dpi	182.496	129.057	Cyclic nucleotide-gated ion channel
Csa3M576840.1	1 dpi	2 dpi	79.3208	27.8314	Cyclic nucleotide-gated ion channel
Csa3M606620.1	1 dpi	2 dpi	36.4887	12.5068	Cyclic nucleotide-gated ion channel 1
Csa3M816120.1	1 dpi	2 dpi	44.154	10.5072	Cyclin
Csa1M132710.1	1 dpi	2 dpi	28.1004	58.1665	Cyclin-dependent kinases regulatory subunit
Csa6M425070.2	1 dpi	2 dpi	47.0323	23.4275	Cyclin-L1
Csa1M050410.1	1 dpi	2 dpi	7.87567	30.5356	Cyclopropyl isomerase
Csa4M622230.1	1 dpi	2 dpi	38.3729	140.095	CYP72A57
Csa3M824870.1	1 dpi	2 dpi	58.2429	278.656	Cystathionine gamma synthase
Csa3M002890.1	1 dpi	2 dpi	150.725	79.1291	Cystathionine gamma-synthase
Csa6M497010.1	1 dpi	2 dpi	28.8859	56.2689	Cysteine desulfurylase
Csa4M641600.1	1 dpi	2 dpi	880.678	760.297	Cysteine protease
Csa7M073400.1	1 dpi	2 dpi	4.8341	18.6178	Cysteine protease
Csa2M249900.1	1 dpi	2 dpi	540.603	457.151	Cysteine protease
Csa5M583360.1	1 dpi	2 dpi	119.444	286.973	Cysteine proteinase inhibitor
Csa7M066240.1	1 dpi	2 dpi	46.4094	20.1307	Cysteine proteinase inhibitor
Csa5M589260.1	1 dpi	2 dpi	82.3924	249.457	Cysteine synthase
Csa6M004600.1	1 dpi	2 dpi	220.906	46.4078	Cysteine synthase
Csa2M012660.1	1 dpi	2 dpi	127.919	515.631	Cysteine synthase
Csa5M622700.1	1 dpi	2 dpi	46.3645	21.4667	Cysteine-type peptidase
Csa6M446380.1	1 dpi	2 dpi	68.4703	22.3277	Cysteine-type peptidase
Csa4M297420.1	1 dpi	2 dpi	10.4992	61.2499	Cysteine/histidine-rich C1 domain-containing protein
Csa5M165270.1	1 dpi	2 dpi	17.725	44.9538	Cysteine/histidine-rich C1 domain-containing protein
Csa1M574840.1	1 dpi	2 dpi	1760.24	216.938	Cytidine/deoxycytidylate deaminase family protein
Csa2M348820.1	1 dpi	2 dpi	74.3263	276.649	Cytochrome b-c1 complex subunit 8
Csa6M452660.1	1 dpi	2 dpi	22.8157	60.9099	Cytochrome b-c1 complex subunit 9
Csa3M131950.1	1 dpi	2 dpi	854.811	633.81	Cytochrome b5 isoform Cb5-C
Csa6M366540.1	1 dpi	2 dpi	59.8001	33.9208	Cytochrome b5 isoform Cb5-D
Csa3M914000.1	1 dpi	2 dpi	130.167	80.0814	Cytochrome b561
Csa5M643950.1	1 dpi	2 dpi	50.7475	85.8865	Cytochrome b561
Csa7M046100.1	1 dpi	2 dpi	47.6714	144.186	Cytochrome b6-f complex iron-sulfur subunit
Csa5M244150.1	1 dpi	2 dpi	70.5225	113.597	Cytochrome c
Csa4M004280.1	1 dpi	2 dpi	14.6861	48.6274	Cytochrome C oxidase
Csa3M538670.1	1 dpi	2 dpi	127.059	200.689	Cytochrome C oxidase
Csa7M447130.1	1 dpi	2 dpi	7.4168	13.8088	Cytochrome c oxidase assembly protein CX19
Csa3M105960.1	1 dpi	2 dpi	20.3617	52.8033	Cytochrome c oxidase copper chaperone
Csa7M407690.1	1 dpi	2 dpi	112.536	374.203	Cytochrome c oxidase polypeptide Vc
Csa2M037250.1	1 dpi	2 dpi	85.4687	191.541	Cytochrome c oxidase, subunit 6b
Csa3M115030.1	1 dpi	2 dpi	93.7224	160.869	Cytochrome c1
Csa3M853160.1	1 dpi	2 dpi	21.359	50.7579	Cytochrome P450
Csa1M004040.1	1 dpi	2 dpi	7.67909	27.5826	Cytochrome P450
Csa5M224130.1	1 dpi	2 dpi	117.805	55.3434	Cytochrome P450
Csa5M593440.1	1 dpi	2 dpi	238.581	130.088	Cytochrome P450
Csa5M606840.1	1 dpi	2 dpi	36.5139	13.2214	Cytochrome P450
Csa6M492230.1	1 dpi	2 dpi	0.680778	32.3408	Cytochrome P450
Csa6M492250.1	1 dpi	2 dpi	92.8685	154.695	Cytochrome P450
Csa6M501340.1	1 dpi	2 dpi	33.5482	8.91947	Cytochrome P450
Csa7M451400.1	1 dpi	2 dpi	9.20823	29.0457	Cytochrome p450
Csa2M425740.1	1 dpi	2 dpi	43.4721	205.665	Cytochrome P450
Csa2M425750.1	1 dpi	2 dpi	82.8334	165.6	Cytochrome P450
Csa1M002090.1	1 dpi	2 dpi	3.1769	43.4833	Cytochrome P450
Csa2M139860.1	1 dpi	2 dpi	35.8476	13.9124	Cytochrome P450 family protein
Csa3M825080.1	1 dpi	2 dpi	82.089	203.934	Cytochrome P450 monooxygenase CYP72A59
Csa3M825090.1	1 dpi	2 dpi	66.2768	145.36	Cytochrome P450 monooxygenase CYP72A59
Csa4M621220.1	1 dpi	2 dpi	2.70942	24.6723	Cytochrome P450 monooxygenase CYP72A59
Csa4M621720.1	1 dpi	2 dpi	88.1659	225.105	Cytochrome P450 monooxygenase CYP72A59
Csa1M574240.1	1 dpi	2 dpi	3.82567	33.2605	Cytochrome P450 monooxygenase CYP72A59
Csa7M198310.1	1 dpi	2 dpi	25.7317	64.8912	Cytochrome P450-dependent fatty acid hydroxylase
Csa3M115610.1	1 dpi	2 dpi	73.1891	155.505	Cytochrome-c oxidase
Csa3M126070.1	1 dpi	2 dpi	57.1709	31.7168	Cytohesin 1, 2, 3
Csa3M823030.1	1 dpi	2 dpi	1.59222	0.409261	Cytokinin oxidase
Csa3M851720.1	1 dpi	2 dpi	1.02461	61.0346	Cytoplasmic dynein light chain
Csa6M495040.1	1 dpi	2 dpi	21.5218	3.1119	Cytoplasmic protein of eukaryotic origin (38.3 kD)
Csa5M630800.1	1 dpi	2 dpi	46.2647	78.6365	Cytosolic alkenal/one oxidoreductase
Csa1M479610.1	1 dpi	2 dpi	276.827	1205.82	Cytosolic ascorbate peroxidase
Csa3M199630.1	1 dpi	2 dpi	18.521	39.0918	D-3-phosphoglycerate dehydrogenase
Csa6M500620.1	1 dpi	2 dpi	14.6223	33.8006	D-alanyl-d-alanine carboxypeptidase
Csa7M435550.1	1 dpi	2 dpi	436.343	33.126	D-glycerate 3-kinase, chloroplast
Csa4M044990.1	1 dpi	2 dpi	62.7734	8.98335	D-lactate dehydrognease 2
Csa4M627220.1	1 dpi	2 dpi	25.6765	2.16431	D-mannose binding lectin protein with Apple-like carbohydrate-binding domain
Csa4M083630.1	1 dpi	2 dpi	61.94	94.5578	DAG protein, chloroplast
Csa6M318670.1	1 dpi	2 dpi	11.5003	33.7154	DAG protein, chloroplast
Csa3M134800.1	1 dpi	2 dpi	79.7615	140.021	DAG protein, chloroplast
Csa3M838660.1	1 dpi	2 dpi	163.744	55.5342	Dead box ATP-dependent RNA helicase
Csa1M004080.1	1 dpi	2 dpi	49.3125	21.5071	Dead box ATP-dependent RNA helicase
Csa2M169750.1	1 dpi	2 dpi	28.4292	10.3417	Dead box ATP-dependent RNA helicase
Csa4M004270.1	1 dpi	2 dpi	127.327	45.9299	DEAD-box ATP-dependent RNA helicase 24
Csa3M639040.1	1 dpi	2 dpi	154.595	83.3952	DEAD-box RNA helicase
Csa7M239570.1	1 dpi	2 dpi	603.397	222.901	Defective in cullin neddylation protein
Csa6M104640.1	1 dpi	2 dpi	7.15464	33.1069	Dehydration-responsive element binding protein 6
Csa4M641590.1	1 dpi	2 dpi	70.9535	37.5445	Dehydration-responsive element-binding protein 1B
Csa2M108610.1	1 dpi	2 dpi	43.9674	136.03	Dehydration-responsive family protein
Csa5M179760.1	1 dpi	2 dpi	76.1626	31.6299	Dehydroascorbate reductase
Csa5M569350.1	1 dpi	2 dpi	32.5935	81.8631	DELLA protein GAIP-B
Csa2M401270.1	1 dpi	2 dpi	131.371	69.0094	Delta-aminolevulinic acid dehydratase
Csa3M855390.1	1 dpi	2 dpi	1.81121	14.8458	Dentin sialophosphoprotein
Csa4M107450.1	1 dpi	2 dpi	10.573	43.3195	Dentin sialophosphoprotein
Csa1M039070.1	1 dpi	2 dpi	45.2791	17.2333	Dentin sialophosphoprotein
Csa2M361570.1	1 dpi	2 dpi	3.61865	33.8247	Deoxyuridine 5'-triphosphate nucleotidohydrolase
Csa4M022960.1	1 dpi	2 dpi	51.466	240.649	Derlin-2
Csa5M627090.1	1 dpi	2 dpi	610.71	1222.23	Desacetoxyvindoline 4-hydroxylase
Csa3M121560.1	1 dpi	2 dpi	1.39571	66.952	Desiccation protectant protein Lea14 homolog
Csa3M654480.1	1 dpi	2 dpi	251.48	186.51	DNA/RNA helicase
Csa1M039060.1	1 dpi	2 dpi	9.04482	31.2053	Diacylglycerol kinase, theta
Csa2M248740.1	1 dpi	2 dpi	21.0883	55.8084	Diaminopimelate decarboxylase
Csa2M006880.1	1 dpi	2 dpi	73.2303	295.656	Dicyanin
Csa3M125530.1	1 dpi	2 dpi	81.7245	138.772	Dihydrodipicolinate synthase
Csa7M212650.1	1 dpi	2 dpi	40.6721	80.718	Dihydrolipoamide succinyltransferase component of 2-oxoglutarate dehydrogenase
Csa4M026280.1	1 dpi	2 dpi	21.6593	46.7081	Dihydroneopterin aldolase
Csa1M597790.1	1 dpi	2 dpi	18.2014	55.9732	Dimethylaniline monooxygenase
Csa1M657460.1	1 dpi	2 dpi	65.3328	113.604	Dimethylmenaquinone methyltransferase
Csa2M005330.1	1 dpi	2 dpi	61.1564	26.9018	Dioxygenase domain-containing protein
Csa5M139420.1	1 dpi	2 dpi	46.8475	107.511	Dipeptidyl peptidase IV
Csa7M075060.1	1 dpi	2 dpi	27.1104	58.3296	Diphthamide biosynthesis protein
Csa4M280630.1	1 dpi	2 dpi	49.5294	295.95	Dirigent 2
Csa3M006640.1	1 dpi	2 dpi	21.2097	4.89852	DNA (cytosine-5)-methyltransferase CMT2
Csa3M857030.1	1 dpi	2 dpi	191.852	4.1197	DNA binding protein
Csa4M017190.1	1 dpi	2 dpi	177.952	65.9373	DNA binding protein
Csa4M023020.1	1 dpi	2 dpi	24.9494	6.45849	DNA binding protein
Csa4M614170.1	1 dpi	2 dpi	9.6608	49.4078	DNA binding protein
Csa6M032500.1	1 dpi	2 dpi	99.1979	53.6817	DNA binding protein
Csa1M005620.1	1 dpi	2 dpi	84.8828	51.9639	DNA binding protein
Csa1M425940.1	1 dpi	2 dpi	46.7849	141.553	DNA binding protein
Csa6M517310.1	1 dpi	2 dpi	60.8389	11.7084	DNA binding protein
Csa1M007850.1	1 dpi	2 dpi	92.3608	153.207	DNA binding protein
Csa7M428890.1	1 dpi	2 dpi	196.034	124.513	DNA binding protein
Csa1M589140.1	1 dpi	2 dpi	62.4757	25.5712	DNA binding protein
Csa1M024160.1	1 dpi	2 dpi	158.684	35.1069	DNA binding protein
Csa2M190760.1	1 dpi	2 dpi	17.6739	38.5434	DNA binding protein
Csa2M297760.1	1 dpi	2 dpi	30.2116	3.41541	DNA binding protein
Csa2M370580.1	1 dpi	2 dpi	142.768	20.2624	DNA binding protein
Csa2M423590.1	1 dpi	2 dpi	7.70201	30.0532	DNA binding protein
Csa3M116640.1	1 dpi	2 dpi	18.0195	3.39646	DNA binding protein
Csa3M171120.1	1 dpi	2 dpi	25.4857	9.88362	DNA binding protein
Csa3M630280.1	1 dpi	2 dpi	19.2912	52.3104	DNA binding protein
Csa1M043180.1	1 dpi	2 dpi	59.4999	255.521	DNA directed RNA polymerase II polypeptide K
Csa4M337880.1	1 dpi	2 dpi	45.9717	21.7669	DNA helicase IN80
Csa3M881660.1	1 dpi	2 dpi	2.91246	27.1101	DNA photolyase
Csa3M722880.1	1 dpi	2 dpi	3.20598	18.1725	DNA replication licensing factor MCM2
Csa6M502690.1	1 dpi	2 dpi	39.8659	19.4683	DNA-3-methyladenine glycosylase
Csa1M025960.1	1 dpi	2 dpi	383.701	148.103	DNA-binding protein
Csa4M309150.1	1 dpi	2 dpi	456.247	308.985	DNA-binding protein MNB1B
Csa3M736950.1	1 dpi	2 dpi	151.36	107.193	DNA-binding protein S1FA
Csa4M038800.1	1 dpi	2 dpi	40.4874	17.8156	DNA-directed RNA polymerase
Csa3M143540.1	1 dpi	2 dpi	212.828	36.8692	DNA-directed RNA polymerase II 19 kD polypeptide rpb7
Csa7M452310.1	1 dpi	2 dpi	19.4977	9.26757	DNA-directed RNA polymerase III subunit C31
Csa3M877600.1	1 dpi	2 dpi	33.5817	66.9973	DNA-directed RNA polymerase, 14 to 18 kDa subunit
Csa3M180370.1	1 dpi	2 dpi	31.8998	68.3114	DNA-directed RNA polymerase, 14 to 18 kDa subunit
Csa2M033330.1	1 dpi	2 dpi	188.287	101.848	Heat shock protein DnaJ
Csa4M292450.1	1 dpi	2 dpi	59.0954	129.525	DNAJ heat shock N-terminal domain-containing protein
Csa5M175710.1	1 dpi	2 dpi	114.167	10.2956	DNAJ heat shock N-terminal domain-containing protein
Csa2M058620.1	1 dpi	2 dpi	13.2992	47.1182	DNAJ heat shock N-terminal domain-containing protein
Csa5M613470.1	1 dpi	2 dpi	2450.38	822.74	DnaJ protein homolog
Csa3M891630.1	1 dpi	2 dpi	25.1014	48.2039	Dnajc14 protein
Csa2M238800.1	1 dpi	2 dpi	55.3871	109.75	Dolichyl-di-phosphooligosaccharide-protein glycotransferase (ligosaccharyltransferase)
Csa1M043120.1	1 dpi	2 dpi	53.1964	98.2568	Dolichyl-diphosphooligosaccharide--protein glycosyltransferase
Csa5M181500.1	1 dpi	2 dpi	77.8781	47.9738	Dolichyl-phosphate beta-glucosyltransferase
Csa5M517110.1	1 dpi	2 dpi	17.1426	6.78294	Dolichyl-phosphate beta-glucosyltransferase
Csa5M182630.2	1 dpi	2 dpi	118.829	51.3417	Double-strand telomere binding protein 1
Csa6M003390.1	1 dpi	2 dpi	43.0048	96.5441	Downstream target of AGL15 2
Csa2M307850.1	1 dpi	2 dpi	116.296	184.142	DRE transcription factor 1
Csa6M500550.1	1 dpi	2 dpi	68.3564	32.6347	DREB1C
Csa1M569400.1	1 dpi	2 dpi	1121.93	77.504	Drm3
Csa2M031190.1	1 dpi	2 dpi	21.395	60.1572	Drm3
Csa7M069720.1	1 dpi	2 dpi	71.9006	11.7465	DUF21 domain-containing protein
Csa5M492330.1	1 dpi	2 dpi	51.8555	26.1061	Duplicated SANT DNA-binding domain-containing protein
Csa2M005340.1	1 dpi	2 dpi	164.256	40.056	DVL10
Csa5M563290.1	1 dpi	2 dpi	34.0586	59.1715	Dynamin
Csa3M308190.1	1 dpi	2 dpi	70.055	25.0872	E3 ubiquitin ligase PUB14
Csa3M840450.1	1 dpi	2 dpi	167.529	73.0405	E3 ubiquitin-protein ligase RGLG1
Csa4M295480.1	1 dpi	2 dpi	335.483	120.573	E3 ubiquitin-protein ligase XBAT31
Csa2M352370.1	1 dpi	2 dpi	60.65	17.898	Early flowering 3
Csa7M432520.1	1 dpi	2 dpi	1046.69	912.145	Early nodulin 16
Csa6M499150.1	1 dpi	2 dpi	1.88527	23.475	Early nodulin 20
Csa3M636940.1	1 dpi	2 dpi	22.1383	93.8233	Early-responsive to dehydration 3
Csa2M270210.1	1 dpi	2 dpi	12.9197	64.6426	Early-responsive to dehydration 7
Csa2M357860.1	1 dpi	2 dpi	255.174	686.098	EF hand family protein
Csa4M341560.1	1 dpi	2 dpi	118.983	494.995	EF-hand calcium-binding protein
Csa7M037660.1	1 dpi	2 dpi	27.899	89.8132	Eif-1a
Csa6M042410.1	1 dpi	2 dpi	23.5174	8.52454	Eif2alpha kinase
Csa5M606480.1	1 dpi	2 dpi	62.5353	142.627	EIF5A
Csa6M051520.1	1 dpi	2 dpi	248.504	165.68	EIN3
Csa3M229430.1	1 dpi	2 dpi	8.12977	54.0333	EIX receptor 1
Csa2M379280.1	1 dpi	2 dpi	8.33332	47.2431	Electron carrier
Csa3M575330.1	1 dpi	2 dpi	25.1737	3.69522	Electron carrier
Csa3M173020.1	1 dpi	2 dpi	120.928	10.2523	Electron transfer flavoprotein-ubiquinone oxidoreductase
Csa3M422290.1	1 dpi	2 dpi	41.382	19.601	Electron transport oxidoreductase
Csa3M701560.1	1 dpi	2 dpi	20.9266	41.6863	Electron transporter
Csa5M115170.1	1 dpi	2 dpi	47.9452	11.7218	Electron transporter
Csa5M168980.1	1 dpi	2 dpi	4.02423	16.5474	Electron transporter
Csa6M087860.1	1 dpi	2 dpi	17.4447	37.1123	Electron transporter/thiol-disulfide exchange intermediate protein
Csa6M500520.1	1 dpi	2 dpi	23.9555	77.3995	Elicitor-inducible protein EIG-J7
Csa5M517170.1	1 dpi	2 dpi	463.876	22.6439	Elicitor-responsive protein
Csa6M014610.1	1 dpi	2 dpi	87.3368	50.2619	Elongation factor
Csa3M110630.1	1 dpi	2 dpi	197.065	281.226	Elongation factor 1 gamma
Csa5M495920.1	1 dpi	2 dpi	357.179	185.054	Elongation factor 1-alpha
Csa5M495940.1	1 dpi	2 dpi	286.575	143.119	Elongation factor 1-alpha
Csa2M139820.1	1 dpi	2 dpi	1996.13	3399.69	Elongation factor 1-alpha
Csa1M003540.1	1 dpi	2 dpi	47.7625	208.762	Elongation factor Tu
Csa7M392350.1	1 dpi	2 dpi	39.3933	69.6739	Elongation factor Tu
Csa5M141030.1	1 dpi	2 dpi	6.52607	35.0562	EMB1923
Csa4M268110.1	1 dpi	2 dpi	59.7122	28.4917	EMB2734
Csa3M044530.1	1 dpi	2 dpi	155.592	96.8935	Embryo defective 1303 protein
Csa6M363520.1	1 dpi	2 dpi	529.589	137.969	Embryogenesis transmembrane protein
Csa6M363530.1	1 dpi	2 dpi	34.5339	61.499	Embryogenesis transmembrane protein
Csa3M150110.1	1 dpi	2 dpi	28.9933	111.112	Endo-1,3-1,4-beta-d-glucanase
Csa2M072990.1	1 dpi	2 dpi	94.681	41.1186	Endo-1,4-beta-glucanase
Csa3M859700.1	1 dpi	2 dpi	1.22407	2.60723	Endo-beta-mannanase
Csa6M507520.1	1 dpi	2 dpi	77.8642	20.9852	Endochitinase MCHT-2
Csa3M113920.1	1 dpi	2 dpi	24.2005	122.759	Endoglucanase
Csa3M844900.1	1 dpi	2 dpi	12.8122	35.3224	Endonuclease
Csa5M426440.1	1 dpi	2 dpi	138.905	93.9228	Endoplasmic reticulum vesicle transporter protein
Csa2M368880.1	1 dpi	2 dpi	144.718	553.322	Endoplasmin
Csa3M116650.1	1 dpi	2 dpi	41.7092	14.4164	Endoribonuclease Dicer homolog 1
Csa4M651910.1	1 dpi	2 dpi	94.8939	135.68	Endosomal P24A protein
Csa1M006320.1	1 dpi	2 dpi	44.9336	112.164	Enhanced disease susceptibility 1 protein
Csa6M450370.1	1 dpi	2 dpi	150.22	527.147	Enolase
Csa2M005320.1	1 dpi	2 dpi	87.1142	38.3606	Enoyl-CoA hydratase/isomerase family protein
Csa5M646710.1	1 dpi	2 dpi	9.14173	46.4775	Enzyme of the cupin superfamily
Csa4M082370.1	1 dpi	2 dpi	37.7246	6.90796	Epidermis-specific secreted glycoprotein EP1
Csa4M082380.1	1 dpi	2 dpi	157.326	12.6851	Epidermis-specific secreted glycoprotein EP1
Csa6M517180.1	1 dpi	2 dpi	45.0426	161.348	Epoxide hydrolase
Csa1M569240.1	1 dpi	2 dpi	177.137	28.5469	Epoxide hydrolase
Csa3M164490.1	1 dpi	2 dpi	3.35639	7.11361	Epoxide hydrolase 1
Csa4M001830.1	1 dpi	2 dpi	21.3591	5.73557	Epoxide hydrolase 2
Csa4M001900.1	1 dpi	2 dpi	339.798	151.469	Epoxide hydrolase 2
Csa4M001910.1	1 dpi	2 dpi	33.1444	13.8511	Epoxide hydrolase 2
Csa4M017040.1	1 dpi	2 dpi	175.529	68.6586	Epsin N-terminal homology (ENTH) domain-containing protein
Csa2M263860.1	1 dpi	2 dpi	59.7577	34.9826	ER lumen protein retaining receptor
Csa5M610470.1	1 dpi	2 dpi	7.44733	56.5669	ER Phosphatidate Phosphatase
Csa7M184660.1	1 dpi	2 dpi	317.514	142.79	ERD1 protein, chloroplast
Csa6M525220.1	1 dpi	2 dpi	17.4016	154.622	ERD4 protein
Csa5M628640.1	1 dpi	2 dpi	57.0381	189.624	Erwinia induced protein 2
Csa5M177100.1	1 dpi	2 dpi	67.0309	40.4717	Erythroblast macrophage protein emp
Csa1M560760.1	1 dpi	2 dpi	53.925	27.352	Erythrocyte membrane-associated giant protein antigen 332
Csa3M011730.1	1 dpi	2 dpi	22.7721	3.91999	ESC
Csa7M420790.1	1 dpi	2 dpi	154.728	277.845	Esterase
Csa5M517860.1	1 dpi	2 dpi	158.568	89.4541	Esterase/lipase/thioesterase
Csa1M058140.1	1 dpi	2 dpi	382.791	52.3173	Esterase/lipase/thioesterase family protein
Csa3M539670.1	1 dpi	2 dpi	14.2602	32.0964	Esterase/lipase/thioesterase family protein
Csa6M367180.1	1 dpi	2 dpi	37.6068	11.2575	Ethanol tolerance protein GEK1
Csa1M434170.1	1 dpi	2 dpi	74.4469	30.0077	Ethanolamine-phosphate cytidylyltransferase 1
Csa3M016990.1	1 dpi	2 dpi	6.57337	121.929	Ethphon-induced protein
Csa6M518040.1	1 dpi	2 dpi	182.176	114.016	Ethylene response factor 1
Csa3M017320.1	1 dpi	2 dpi	175.42	125.432	Ethylene responsive transcription factor 1a
Csa7M049230.1	1 dpi	2 dpi	91.9271	18.5686	Ethylene-responsive element-binding protein
Csa5M286040.1	1 dpi	2 dpi	1860.95	119.516	Ethylene-responsive proteinase inhibitor 1
Csa3M135120.1	1 dpi	2 dpi	105.173	16.4882	Ethylene-responsive transcription factor 1B
Csa4M343070.1	1 dpi	2 dpi	60.0876	112.179	Eukaryotic initiation factor 3E subunit
Csa4M651850.1	1 dpi	2 dpi	123.348	79.9401	Eukaryotic initiation factor iso4G
Csa1M066530.1	1 dpi	2 dpi	235.075	77.5938	Eukaryotic translation initiation factor
Csa7M232540.1	1 dpi	2 dpi	56.6445	99.1919	Eukaryotic translation initiation factor
Csa1M145930.1	1 dpi	2 dpi	248.239	178.384	Eukaryotic translation initiation factor 2 subunit beta
Csa3M144740.1	1 dpi	2 dpi	18.3833	2.73686	Eukaryotic translation initiation factor 2c
Csa6M525720.1	1 dpi	2 dpi	56.5695	87.337	Eukaryotic translation initiation factor 3 subunit
Csa7M181630.1	1 dpi	2 dpi	43.828	83.7132	Eukaryotic translation initiation factor 3 subunit
Csa1M537630.1	1 dpi	2 dpi	104.66	51.7732	Eukaryotic translation initiation factor 3 subunit
Csa6M010020.1	1 dpi	2 dpi	51.7924	91.4203	Eukaryotic translation initiation factor 3f, eif3f
Csa4M651970.1	1 dpi	2 dpi	1892.6	2133.71	Eukaryotic translation initiation factor 5A
Csa1M256200.1	1 dpi	2 dpi	90.5812	196.333	Eukaryotic translation initiation factor 5A4
Csa7M209580.1	1 dpi	2 dpi	414.781	595.524	Eukaryotic translation initiation factor SUI1
Csa3M077610.1	1 dpi	2 dpi	159.001	341.958	Eukaryotic translation initiation factor SUI1
Csa2M377960.1	1 dpi	2 dpi	38.6926	7.86896	EX70-G1 protein
Csa1M004980.1	1 dpi	2 dpi	70.5053	30.7023	EXECUTER1 protein, chloroplast
Csa5M178700.1	1 dpi	2 dpi	62.4522	117.195	Exocyst complex component
Csa4M279830.1	1 dpi	2 dpi	188.819	75.5499	Exonuclease family protein
Csa3M130870.1	1 dpi	2 dpi	1.0435	0.34581	Exosome complex exonuclease
Csa7M019330.1	1 dpi	2 dpi	146.087	16.4426	Expansin
Csa6M058200.1	1 dpi	2 dpi	109.309	1009.8	Extensin
Csa7M312940.1	1 dpi	2 dpi	342.975	4157.75	Extensin
Csa4M017050.1	1 dpi	2 dpi	863.371	237.043	Extensin class 1 protein
Csa5M593390.1	1 dpi	2 dpi	21.3579	159.452	F-box and wd40 domain protein
Csa5M590200.1	1 dpi	2 dpi	62.4127	35.0013	F-box family protein
Csa6M425740.1	1 dpi	2 dpi	71.4463	9.66663	F-box family protein
Csa6M516960.1	1 dpi	2 dpi	83.4162	27.7228	F-box family protein
Csa6M523990.1	1 dpi	2 dpi	126.644	74.6506	F-box family protein
Csa7M388410.1	1 dpi	2 dpi	38.7495	13.4381	F-box family protein
Csa2M032230.1	1 dpi	2 dpi	57.6569	3.97026	F-box family protein
Csa2M032730.1	1 dpi	2 dpi	37.7034	3.65423	F-box family protein
Csa1M025900.1	1 dpi	2 dpi	27.0969	50.8945	F-box family protein
Csa2M349050.1	1 dpi	2 dpi	16.5123	36.717	F-box family protein
Csa3M124230.1	1 dpi	2 dpi	285.321	49.9546	F-box family protein
Csa4M038740.1	1 dpi	2 dpi	13.0708	57.1423	F-box protein
Csa2M369050.1	1 dpi	2 dpi	30.935	67.4595	F-box protein
Csa4M641710.1	1 dpi	2 dpi	41.8751	87.6343	F-box protein GID2
Csa3M730810.1	1 dpi	2 dpi	61.5855	16.065	F-box protein, atfbl3
Csa3M389860.1	1 dpi	2 dpi	40.548	15.2689	F-box/kelch-repeat protein R23
Csa3M389870.1	1 dpi	2 dpi	31.709	12.4107	F-box/kelch-repeat protein R23
Csa6M042360.1	1 dpi	2 dpi	18.8635	42.6482	F14B2.25/F14B2.25
Csa1M165210.1	1 dpi	2 dpi	33.0628	71.7568	F1F0-ATPase inhibitor protein
Csa5M139240.1	1 dpi	2 dpi	103.106	35.775	Fad NAD binding oxidoreductases
Csa6M491680.1	1 dpi	2 dpi	39.6465	19.3302	FAD-dependent oxidoreductase
Csa7M014520.1	1 dpi	2 dpi	24.2544	8.00115	FAD/NAD(P)-binding oxidoreductase family protein
Csa5M621940.2	1 dpi	2 dpi	114.711	67.5111	Far upstream element-binding protein
Csa6M017060.1	1 dpi	2 dpi	40.6175	78.8179	Farnesyl-diphosphate synthase
Csa3M783850.1	1 dpi	2 dpi	6.1738	52.1196	Fasciclin-like arabinogalactan protein 14
Csa1M629740.1	1 dpi	2 dpi	1.97439	13.8654	Fasciclin-like arabinogalactan protein 16
Csa7M031660.1	1 dpi	2 dpi	4.08498	60.0232	Fasciclin-like arabinogalactan protein 19
Csa7M039260.1	1 dpi	2 dpi	19.8295	52.0982	Fasciclin-like arabinogalactan protein 9.2
Csa6M006850.1	1 dpi	2 dpi	1.67086	15.3119	Fatty acid desaturase
Csa7M075590.1	1 dpi	2 dpi	27.4817	6.95782	Fatty acid hydroperoxide lyase
Csa4M001750.1	1 dpi	2 dpi	28.7497	90.9338	Fb14
Csa4M334690.1	1 dpi	2 dpi	18.8394	53.4988	FERNIA receptor-like kinase
Csa3M002780.1	1 dpi	2 dpi	12.5397	66.3467	Ferredoxin--NADP reductase
Csa3M207890.1	1 dpi	2 dpi	59.1465	24.5525	Ferredoxin--nitrite reductase, chloroplast
Csa3M222800.1	1 dpi	2 dpi	12.973	85.8339	Ferredoxin-1, chloroplastic
Csa5M413260.1	1 dpi	2 dpi	40.7832	134.061	Ferredoxin-3, chloroplast
Csa6M045160.2	1 dpi	2 dpi	23.8334	77.2876	Ferredoxin-3, chloroplast
Csa5M631540.1	1 dpi	2 dpi	42.2683	107.227	Ferredoxin-thioredoxin reductase catalytic chain, chloroplastic
Csa5M215130.1	1 dpi	2 dpi	202.842	947.846	Ferritin
Csa2M351800.1	1 dpi	2 dpi	77.9667	203.868	Ferrochelatase-2, chloroplastic
Csa2M348940.1	1 dpi	2 dpi	5.72771	13.3224	Fgenesh protein 2
Csa2M049860.1	1 dpi	2 dpi	157.747	55.518	FGGY family of carbohydrate kinase
Csa3M734140.1	1 dpi	2 dpi	46.3813	23.0251	FHY1-3
Csa6M103010.1	1 dpi	2 dpi	91.05	168.203	Fiber protein fb11
Csa1M568580.1	1 dpi	2 dpi	188.049	62.7426	Fiber protein Fb2
Csa4M638370.1	1 dpi	2 dpi	4.55754	44.3148	Fiber protein Fb34
Csa5M174640.1	1 dpi	2 dpi	368.688	129.644	Fibrillarin 2
Csa7M363070.1	1 dpi	2 dpi	114.361	265.168	Fk506-binding protein
Csa1M561390.2	1 dpi	2 dpi	12.687	7.96751	Flap endonuclease 1
Csa6M501300.1	1 dpi	2 dpi	104.654	33.1421	Flavonoid 3-hydroxylase
Csa3M643770.1	1 dpi	2 dpi	162.415	383.993	Flavonoid 3-hydroxylase
Csa7M073550.1	1 dpi	2 dpi	71.996	126.277	FLDED PETALS
Csa2M248670.1	1 dpi	2 dpi	31.9674	13.7394	Flocculin
Csa2M382450.1	1 dpi	2 dpi	0.79499	0.553354	Flotillin 3
Csa2M382440.1	1 dpi	2 dpi	23.9888	96.8223	Flotillin-1
Csa3M836500.1	1 dpi	2 dpi	1262.88	162.134	Formate dehydrogenase
Csa6M080910.1	1 dpi	2 dpi	48.5724	110.685	Fructokinase
Csa4M307350.1	1 dpi	2 dpi	10.6943	62.9369	Fructose-1,6-bisphosphatase
Csa6M042490.1	1 dpi	2 dpi	140.392	38.8109	Fructose-1,6-bisphosphatase, cytosolic
Csa3M750920.1	1 dpi	2 dpi	63.9091	227.044	Fructose-bisphosphate aldolase
Csa7M195260.1	1 dpi	2 dpi	29.342	4.98186	Fructose-bisphosphate aldolase
Csa2M252020.1	1 dpi	2 dpi	87.4998	301.857	Fructose-bisphosphate aldolase
Csa1M651710.1	1 dpi	2 dpi	19.557	51.7669	PEBP
Csa3M164480.1	1 dpi	2 dpi	103.86	61.6341	Fumarylacetoacetate hydrolase
CsaUNM018640.1	1 dpi	2 dpi	101.267	23.7476	Fyve finger-containing phosphoinositide kinase, fyv1
Csa6M502020.1	1 dpi	2 dpi	265.928	83.6074	G-box-binding factor
Csa1M062890.1	1 dpi	2 dpi	79.4159	127.419	Gaba(A) receptor-associated protein
Csa6M000080.1	1 dpi	2 dpi	8881.02	5921.97	Galactinol synthase
Csa3M168910.1	1 dpi	2 dpi	41.6686	70.8401	Galactokinase
Csa2M060380.1	1 dpi	2 dpi	127.593	56.9725	Galactose mutarotase
Csa4M056830.1	1 dpi	2 dpi	383.675	196.418	Gamma aminobutyrate transaminase isoform1
Csa2M000660.1	1 dpi	2 dpi	10.6158	27.0641	Gamma glutamyl transpeptidases
Csa6M501260.1	1 dpi	2 dpi	113.653	22.3488	Gamma-glutamyl transferase
Csa2M404870.1	1 dpi	2 dpi	435.916	14.2645	Gamma-glutamyl-gamma-aminobutyrate hydrolase
Csa1M533560.1	1 dpi	2 dpi	15.7076	79.0271	Gamma-interferon-inducible lysosomal thiol reductase
Csa2M251490.1	1 dpi	2 dpi	106.786	57.6059	GATA domain class transcription factor
Csa5M622830.1	1 dpi	2 dpi	5.81622	42.97	GATA transcription factor
Csa6M405920.1	1 dpi	2 dpi	1.50777	22.6723	GATA transcription factor
Csa2M416160.1	1 dpi	2 dpi	7.18351	9.74231	GD3B
Csa2M123620.1	1 dpi	2 dpi	230.849	345.546	GDP dissociation inhibitor 1
Csa6M008750.1	1 dpi	2 dpi	195.973	113.77	GDP-D-mannose pyrophosphorylase
Csa4M046810.1	1 dpi	2 dpi	3.79016	53.5195	GDP-mannose 4,6-dehydratase
Csa2M369810.1	1 dpi	2 dpi	11.4102	32.6576	GEM-like 1
Csa1M050010.1	1 dpi	2 dpi	0.013131	0.0273806	Gene of unknown function
Csa3M732600.1	1 dpi	2 dpi	0.0159667	0.600258	Gene of unknown function
Csa3M740770.1	1 dpi	2 dpi	0.571241	5.57438	Gene of unknown function
Csa3M765080.1	1 dpi	2 dpi	5.18408	6.60622	Gene of unknown function
Csa3M769630.1	1 dpi	2 dpi	0.67056	1.88308	Gene of unknown function
Csa3M780520.1	1 dpi	2 dpi	217.725	130.804	Gene of unknown function
Csa3M797600.1	1 dpi	2 dpi	69.9832	233.44	Gene of unknown function
Csa3M812110.1	1 dpi	2 dpi	1.14913	4.28244	Gene of unknown function
Csa3M821580.1	1 dpi	2 dpi	0.054083	0.113255	Gene of unknown function
Csa3M822300.1	1 dpi	2 dpi	201.715	1775.28	Gene of unknown function
Csa3M823630.1	1 dpi	2 dpi	1.18953	2.02631	Gene of unknown function
Csa3M824980.1	1 dpi	2 dpi	0.134619	2.92811	Gene of unknown function
Csa3M829080.1	1 dpi	2 dpi	0.0054662	0.0248942	Gene of unknown function
Csa3M842020.1	1 dpi	2 dpi	0.00308442	0.00984557	Gene of unknown function
Csa3M842740.1	1 dpi	2 dpi	441.289	296.037	Gene of unknown function
Csa3M851930.1	1 dpi	2 dpi	68.6427	12.7037	Gene of unknown function
Csa3M855320.1	1 dpi	2 dpi	0.311961	3.44543	Gene of unknown function
Csa3M857060.1	1 dpi	2 dpi	16.135	7.84615	Gene of unknown function
Csa3M866480.1	1 dpi	2 dpi	3.27148	7.70262	Gene of unknown function
Csa4M000820.1	1 dpi	2 dpi	1544.41	1288.84	Gene of unknown function
Csa4M000850.1	1 dpi	2 dpi	131.256	8.69082	Gene of unknown function
Csa4M000860.1	1 dpi	2 dpi	1884.36	2411.63	Gene of unknown function
Csa4M004260.1	1 dpi	2 dpi	0.0456743	0.244674	Gene of unknown function
Csa1M064720.1	1 dpi	2 dpi	0.000661115	0.0211175	Gene of unknown function
Csa4M010970.1	1 dpi	2 dpi	0.891962	0.466394	Gene of unknown function
Csa4M011650.1	1 dpi	2 dpi	2.59336	1.67191	Gene of unknown function
Csa4M017200.1	1 dpi	2 dpi	128.276	57.1127	Gene of unknown function
Csa4M022210.1	1 dpi	2 dpi	71.1459	115.026	Gene of unknown function
Csa4M022230.1	1 dpi	2 dpi	1.22913	749.581	Gene of unknown function
Csa4M022280.1	1 dpi	2 dpi	28.2765	317.717	Gene of unknown function
Csa4M038680.1	1 dpi	2 dpi	852.265	189.242	Gene of unknown function
Csa1M066540.1	1 dpi	2 dpi	0.00619194	0.016209	Gene of unknown function
Csa4M046750.1	1 dpi	2 dpi	8.27532	6.05955	Gene of unknown function
Csa4M055340.1	1 dpi	2 dpi	28.1676	2.10575	Gene of unknown function
Csa4M062930.1	1 dpi	2 dpi	2.58402	0.18645	Gene of unknown function
Csa4M094510.1	1 dpi	2 dpi	71.3824	31.048	Gene of unknown function
Csa4M152270.1	1 dpi	2 dpi	48.3784	227.217	Gene of unknown function
Csa4M269790.1	1 dpi	2 dpi	0.631381	1.862	Gene of unknown function
Csa4M280470.1	1 dpi	2 dpi	0.0584924	0.00330613	Gene of unknown function
Csa4M293040.1	1 dpi	2 dpi	80.8087	39.7386	Gene of unknown function
Csa4M297430.1	1 dpi	2 dpi	2.87689	84.0827	Gene of unknown function
Csa4M297480.1	1 dpi	2 dpi	15.9031	76.9003	Gene of unknown function
Csa4M304780.1	1 dpi	2 dpi	0.0124429	2.55797	Gene of unknown function
Csa4M361840.1	1 dpi	2 dpi	0.00962605	0.0669246	Gene of unknown function
Csa4M363470.1	1 dpi	2 dpi	0.00326323	0.00839565	Gene of unknown function
Csa4M539620.1	1 dpi	2 dpi	0.0687301	7.2452	Gene of unknown function
Csa4M648580.1	1 dpi	2 dpi	19.7702	4.60343	Gene of unknown function
Csa1M126040.1	1 dpi	2 dpi	328.321	417.629	Gene of unknown function
Csa5M107040.1	1 dpi	2 dpi	0.779482	1.76366	Gene of unknown function
Csa5M139470.1	1 dpi	2 dpi	24.3856	53.7851	Gene of unknown function
Csa5M139550.1	1 dpi	2 dpi	2.15032	1.01986	Gene of unknown function
Csa5M168880.1	1 dpi	2 dpi	51.4758	992.203	Gene of unknown function
Csa5M168910.1	1 dpi	2 dpi	0.744152	375.347	Gene of unknown function
Csa5M198140.1	1 dpi	2 dpi	1.95218	8.12067	Gene of unknown function
Csa5M387440.1	1 dpi	2 dpi	8.93392	2.85339	Gene of unknown function
Csa1M170520.1	1 dpi	2 dpi	48.325	24.4639	Gene of unknown function
Csa5M471080.1	1 dpi	2 dpi	0.0141838	0.0332148	Gene of unknown function
Csa5M487700.1	1 dpi	2 dpi	223.482	1.71498	Gene of unknown function
Csa5M585440.1	1 dpi	2 dpi	1.33508	1.74551	Gene of unknown function
Csa5M589900.1	1 dpi	2 dpi	38.2504	67.2211	Gene of unknown function
Csa5M593420.1	1 dpi	2 dpi	0.0425386	0.306683	Gene of unknown function
Csa5M598090.1	1 dpi	2 dpi	59.8991	4.43005	Gene of unknown function
Csa5M598620.1	1 dpi	2 dpi	34.8614	5.79903	Gene of unknown function
Csa5M606900.1	1 dpi	2 dpi	50.4682	10.3653	Gene of unknown function
Csa5M612920.1	1 dpi	2 dpi	1.62217	5.28095	Gene of unknown function
Csa5M623920.1	1 dpi	2 dpi	69.7751	114.998	Gene of unknown function
Csa1M225400.1	1 dpi	2 dpi	0.11648	1.54397	Gene of unknown function
Csa5M649260.1	1 dpi	2 dpi	0.569209	2.11342	Gene of unknown function
Csa6M003460.1	1 dpi	2 dpi	0.0927802	0.130314	Gene of unknown function
Csa6M074540.1	1 dpi	2 dpi	0.000946598	0.00198792	Gene of unknown function
Csa6M088030.1	1 dpi	2 dpi	0.00106695	0.00290997	Gene of unknown function
Csa6M093630.1	1 dpi	2 dpi	35.7454	50.6878	Gene of unknown function
Csa6M140800.1	1 dpi	2 dpi	127.912	44.8392	Gene of unknown function
Csa6M148280.1	1 dpi	2 dpi	1.1355	5.47907	Gene of unknown function
Csa6M188020.1	1 dpi	2 dpi	0.131412	0.406077	Gene of unknown function
Csa1M320330.1	1 dpi	2 dpi	4.75367	11.448	Gene of unknown function
Csa6M318680.1	1 dpi	2 dpi	5.90885	56.5171	Gene of unknown function
Csa6M337520.1	1 dpi	2 dpi	27.1813	239.007	Gene of unknown function
Csa6M373200.1	1 dpi	2 dpi	0.21243	0.032781	Gene of unknown function
Csa6M410610.1	1 dpi	2 dpi	56.0191	87.9553	Gene of unknown function
Csa6M424020.1	1 dpi	2 dpi	39.6245	82.2493	Gene of unknown function
Csa6M446390.1	1 dpi	2 dpi	45.6025	8.96135	Gene of unknown function
Csa6M447080.1	1 dpi	2 dpi	8.96806	3.11885	Gene of unknown function
Csa6M484590.1	1 dpi	2 dpi	0.000841678	0.000617978	Gene of unknown function
Csa6M486690.1	1 dpi	2 dpi	4.35363	1.2499	Gene of unknown function
Csa6M490210.1	1 dpi	2 dpi	0.739807	2.38124	Gene of unknown function
Csa1M423080.1	1 dpi	2 dpi	0.0282513	0.00223785	Gene of unknown function
Csa6M501970.1	1 dpi	2 dpi	111.766	25.8935	Gene of unknown function
Csa6M502010.1	1 dpi	2 dpi	79.8401	15.5654	Gene of unknown function
Csa6M511710.1	1 dpi	2 dpi	1218.78	21.5283	Gene of unknown function
Csa6M517330.1	1 dpi	2 dpi	0.553259	0.37138	Gene of unknown function
Csa1M434700.1	1 dpi	2 dpi	0.00942279	0.339175	Gene of unknown function
Csa6M520270.1	1 dpi	2 dpi	0.030625	0.12429	Gene of unknown function
Csa6M524700.1	1 dpi	2 dpi	1.33438	0.797023	Gene of unknown function
Csa7M007850.1	1 dpi	2 dpi	0.995331	1.69541	Gene of unknown function
Csa7M012390.1	1 dpi	2 dpi	2.02683	12.003	Gene of unknown function
Csa7M024050.1	1 dpi	2 dpi	14.2585	4.02968	Gene of unknown function
Csa7M043620.1	1 dpi	2 dpi	0.00172147	0.00296571	Gene of unknown function
Csa7M062890.1	1 dpi	2 dpi	0.281612	1.00019	Gene of unknown function
Csa7M073580.1	1 dpi	2 dpi	5.17906	21.1405	Gene of unknown function
Csa7M181650.1	1 dpi	2 dpi	0.0227583	0.361984	Gene of unknown function
Csa7M184670.1	1 dpi	2 dpi	237.353	87.6028	Gene of unknown function
Csa1M479110.1	1 dpi	2 dpi	31.62	57.5244	Gene of unknown function
Csa7M339700.1	1 dpi	2 dpi	3.81737	1.51494	Gene of unknown function
Csa7M394020.1	1 dpi	2 dpi	100.452	22.9068	Gene of unknown function
Csa7M446910.1	1 dpi	2 dpi	1.52794	0.149499	Gene of unknown function
Csa7M451990.1	1 dpi	2 dpi	1.83407	0.155447	Gene of unknown function
Csa7M452190.1	1 dpi	2 dpi	36.4732	96.2382	Gene of unknown function
Csa1M569130.1	1 dpi	2 dpi	41.7224	68.8929	Gene of unknown function
Csa1M589680.1	1 dpi	2 dpi	1.7218	4.15476	Gene of unknown function
Csa1M599430.1	1 dpi	2 dpi	0.0129477	0.0152118	Gene of unknown function
Csa1M613560.1	1 dpi	2 dpi	27.6889	6.78788	Gene of unknown function
Csa1M629140.1	1 dpi	2 dpi	4.53945	0.186637	Gene of unknown function
Csa1M013780.1	1 dpi	2 dpi	86.9905	97.7395	Gene of unknown function
Csa2M000670.1	1 dpi	2 dpi	1.55086	2.47166	Gene of unknown function
Csa2M033900.1	1 dpi	2 dpi	5.19934	2.79803	Gene of unknown function
Csa1M023030.1	1 dpi	2 dpi	6.0972	71.829	Gene of unknown function
Csa2M062670.1	1 dpi	2 dpi	5.34042	2.4508	Gene of unknown function
Csa1M024820.1	1 dpi	2 dpi	12.9582	6.43267	Gene of unknown function
Csa2M252060.1	1 dpi	2 dpi	0.00638219	0.00582424	Gene of unknown function
Csa2M263880.1	1 dpi	2 dpi	4.1343	42.8748	Gene of unknown function
Csa2M292750.1	1 dpi	2 dpi	0.0923809	1.24714	Gene of unknown function
Csa2M296050.1	1 dpi	2 dpi	7.06383	0.943974	Gene of unknown function
Csa2M297250.1	1 dpi	2 dpi	0.948722	0.341326	Gene of unknown function
Csa1M029590.1	1 dpi	2 dpi	0.0670477	0.0172608	Gene of unknown function
Csa2M310380.1	1 dpi	2 dpi	0.00243925	0.00511434	Gene of unknown function
Csa2M345980.1	1 dpi	2 dpi	2.8966	6.91281	Gene of unknown function
Csa2M351600.1	1 dpi	2 dpi	28.985	9.09613	Gene of unknown function
Csa2M351840.1	1 dpi	2 dpi	7.7196	80.149	Gene of unknown function
Csa2M352380.1	1 dpi	2 dpi	15.8622	3.55129	Gene of unknown function
Csa2M357230.1	1 dpi	2 dpi	12.4948	85.4219	Gene of unknown function
Csa2M359890.1	1 dpi	2 dpi	7.75107	125.398	Gene of unknown function
Csa2M360020.1	1 dpi	2 dpi	5.05103	1.49822	Gene of unknown function
Csa2M375220.1	1 dpi	2 dpi	7.08015	0.614445	Gene of unknown function
Csa2M379230.1	1 dpi	2 dpi	2.39705	4.25837	Gene of unknown function
Csa2M382470.1	1 dpi	2 dpi	82.7078	25.9491	Gene of unknown function
Csa2M386140.1	1 dpi	2 dpi	2.08614	0.887354	Gene of unknown function
Csa2M386170.1	1 dpi	2 dpi	42.2136	15.8444	Gene of unknown function
Csa2M406120.1	1 dpi	2 dpi	1.06287	1.36121	Gene of unknown function
Csa2M409500.1	1 dpi	2 dpi	204.14	120.677	Gene of unknown function
Csa2M418870.1	1 dpi	2 dpi	0.230074	0.590823	Gene of unknown function
Csa2M435480.1	1 dpi	2 dpi	0.277208	12.3865	Gene of unknown function
Csa3M002430.1	1 dpi	2 dpi	4.65832	1.79659	Gene of unknown function
Csa3M011670.1	1 dpi	2 dpi	7.26803	2.2884	Gene of unknown function
Csa3M011680.1	1 dpi	2 dpi	3.53555	0.0706935	Gene of unknown function
Csa3M019920.1	1 dpi	2 dpi	2.10815	6.1253	Gene of unknown function
Csa3M073970.1	1 dpi	2 dpi	6.70112	3.56495	Gene of unknown function
Csa3M118050.1	1 dpi	2 dpi	0.000865303	0.00197578	Gene of unknown function
Csa3M119770.1	1 dpi	2 dpi	0.0050279	0.265019	Gene of unknown function
Csa3M119800.1	1 dpi	2 dpi	2.99862	1.45828	Gene of unknown function
Csa3M125550.1	1 dpi	2 dpi	2.92553	1.13347	Gene of unknown function
Csa1M042810.1	1 dpi	2 dpi	1.17544	2.44499	Gene of unknown function
Csa3M152060.1	1 dpi	2 dpi	1.05487	0.293567	Gene of unknown function
Csa3M175620.1	1 dpi	2 dpi	7.16255	39.6499	Gene of unknown function
Csa3M176240.1	1 dpi	2 dpi	33.0371	5.52673	Gene of unknown function
Csa3M199650.1	1 dpi	2 dpi	24.9422	15.0953	Gene of unknown function
Csa3M435000.1	1 dpi	2 dpi	0.876981	3.71584	Gene of unknown function
Csa3M516500.1	1 dpi	2 dpi	0.529228	10.1365	Gene of unknown function
Csa3M576850.1	1 dpi	2 dpi	18.1959	2.1677	Gene of unknown function
Csa3M589560.1	1 dpi	2 dpi	51.2724	25.0647	Gene of unknown function
Csa3M597360.1	1 dpi	2 dpi	18.0648	5.49527	Gene of unknown function
Csa3M640600.1	1 dpi	2 dpi	11.2563	52.1691	Gene of unknown function
Csa3M642660.1	1 dpi	2 dpi	1.84835	0.882447	Gene of unknown function
Csa7M211090.1	1 dpi	2 dpi	19.8495	72.5378	Geranyl-diphosphate synthase
Csa4M269180.1	1 dpi	2 dpi	0.00169018	0.00535889	Geranylgeranyl hydrogenase
Csa2M035370.1	1 dpi	2 dpi	169.209	285.582	Germin 2
Csa3M017100.1	1 dpi	2 dpi	23.2941	528.486	GF22854
Csa3M781580.1	1 dpi	2 dpi	0.0892761	0.0519888	GG17530
Csa4M002540.1	1 dpi	2 dpi	0.0910385	0.349192	GG24735
Csa7M391240.1	1 dpi	2 dpi	110.474	44.2691	Gibberellin receptor
Csa2M360060.1	1 dpi	2 dpi	459.049	3.94818	Gibberellin receptor GID1
Csa3M747620.1	1 dpi	2 dpi	8.05885	24.2809	Giberellin beta-hydroxylase
Csa6M055360.1	1 dpi	2 dpi	436.08	100.9	GIGANTEA
Csa7M293730.1	1 dpi	2 dpi	32.1107	11.0107	Gigantea 2
Csa6M520460.1	1 dpi	2 dpi	211.885	78.0575	Global transcription factor group
Csa2M075460.1	1 dpi	2 dpi	43.7264	22.5307	Global transcription factor group
Csa1M164660.1	1 dpi	2 dpi	250.594	72.4476	Glucan endo-1,3-beta-glucosidase
Csa5M181480.1	1 dpi	2 dpi	12.625	33.7942	Glucan endo-1,3-beta-glucosidase
Csa2M246520.1	1 dpi	2 dpi	3.41717	39.5205	Glucan endo-1,3-beta-glucosidase
Csa2M099490.1	1 dpi	2 dpi	37.6793	86.1126	Glucosamine-fructose-6-phosphate aminotransferase
Csa3M859710.1	1 dpi	2 dpi	168.407	115.678	Glucose-1-phosphate adenylyltransferase
Csa6M153460.1	1 dpi	2 dpi	35.173	5.39481	Glucose-1-phosphate adenylyltransferase
Csa7M030510.1	1 dpi	2 dpi	76.5346	118.819	Glucose-1-phosphate adenylyltransferase
Csa3M149890.1	1 dpi	2 dpi	3.26529	18.1951	Glucose-1-phosphate adenylyltransferase
Csa3M078260.1	1 dpi	2 dpi	36.6478	9.60735	Glucose-6-phosphate/phosphate translocator 1, chloroplast
Csa6M514860.1	1 dpi	2 dpi	123.338	52.2703	Glucose-6-phosphate/phosphate translocator 2, chloroplast
Csa7M451340.1	1 dpi	2 dpi	0.767443	0.331852	Glucose-methanol-choline oxidoreductase
Csa7M041350.1	1 dpi	2 dpi	8.69718	24.4043	Glucosidase II beta subunit
Csa5M348050.1	1 dpi	2 dpi	256.5	330.856	Glutamate decarboxylase
Csa4M025140.1	1 dpi	2 dpi	2760.17	133.487	Glutamate dehydrogenase
Csa1M294030.1	1 dpi	2 dpi	1.97817	24.124	Glutamate receptor
Csa1M294040.1	1 dpi	2 dpi	2.16723	29.966	Glutamate receptor
Csa2M418940.1	1 dpi	2 dpi	17.5789	48.252	Glutamate receptor
Csa7M067490.1	1 dpi	2 dpi	162.288	109.313	Glutamate-1-semialdehyde 21-aminomutase
Csa4M628850.1	1 dpi	2 dpi	9.96784	26.1443	Glutamate-gated kainate-type ion channel receptor subunit glur5
Csa2M357220.1	1 dpi	2 dpi	3.42831	18.0524	Glutamate-gated kainate-type ion channel receptor subunit GluR5
Csa2M357240.1	1 dpi	2 dpi	17.322	178.653	Glutamate-gated kainate-type ion channel receptor subunit GluR5
Csa2M357250.1	1 dpi	2 dpi	4.94068	18.6249	Glutamate-gated kainate-type ion channel receptor subunit GluR5
Csa6M139790.1	1 dpi	2 dpi	107.367	44.4244	Glutamine amidotransferase subunit pdxT
Csa7M420690.1	1 dpi	2 dpi	16.4161	362.506	Glutamine synthetase
Csa3M150160.1	1 dpi	2 dpi	40.1275	67.0033	Glutamine synthetase
Csa3M304140.1	1 dpi	2 dpi	183.962	721.53	Glutamine synthetase
Csa5M410730.1	1 dpi	2 dpi	24.6216	6.21989	Glutamine synthetase nodule isozyme
Csa7M068600.1	1 dpi	2 dpi	94.6563	27.6293	Glutamyl-tRNA reductase
Csa5M523190.1	1 dpi	2 dpi	150.071	413.547	Glutaredoxin
Csa6M518190.1	1 dpi	2 dpi	85.8443	40.9492	Glutaredoxin, grx
Csa4M013040.1	1 dpi	2 dpi	104.309	60.9669	Glutathione peroxidase
Csa4M651840.1	1 dpi	2 dpi	26.7994	51.5621	Glutathione peroxidase
Csa5M154190.1	1 dpi	2 dpi	17.7113	42.6377	Glutathione peroxidase
Csa5M154200.1	1 dpi	2 dpi	89.6145	610.558	Glutathione peroxidase
Csa4M007080.1	1 dpi	2 dpi	51.379	19.391	Glutathione reductase
Csa7M378460.1	1 dpi	2 dpi	75.5825	41.4409	Glutathione reductase
Csa4M064630.1	1 dpi	2 dpi	213.183	752.652	Glutathione S-transferase
Csa4M064650.1	1 dpi	2 dpi	24.8821	465.566	Glutathione S-transferase
Csa4M303690.1	1 dpi	2 dpi	11.8491	77.5142	Glutathione S-transferase
Csa7M395800.1	1 dpi	2 dpi	3.16926	29.4478	Glutathione S-transferase
Csa7M395820.1	1 dpi	2 dpi	7.36936	112.712	Glutathione S-transferase
Csa1M024860.1	1 dpi	2 dpi	194.522	560.725	Glutathione s-transferase
Csa2M336130.1	1 dpi	2 dpi	10.5501	338.443	Glutathione S-transferase
Csa1M033130.1	1 dpi	2 dpi	35.5064	66.5586	Glutathione s-transferase
Csa1M033160.1	1 dpi	2 dpi	362.69	438.315	Glutathione s-transferase
Csa3M126940.1	1 dpi	2 dpi	25.7142	219.576	Glutathione s-transferase
Csa3M133370.1	1 dpi	2 dpi	6.42626	31.664	Glutathione S-transferase
Csa3M133380.1	1 dpi	2 dpi	74.5468	625.946	Glutathione S-transferase
Csa3M133880.1	1 dpi	2 dpi	7.38333	42.3016	Glutathione s-transferase
Csa1M033120.1	1 dpi	2 dpi	91.6699	491.024	Glutathione S-transferase GST 12
Csa1M033140.1	1 dpi	2 dpi	31.1328	142.072	Glutathione S-transferase GST 12
Csa3M776960.1	1 dpi	2 dpi	24.6698	53.0961	Glutathione S-transferase, N-terminal domain containing protein
Csa7M067510.1	1 dpi	2 dpi	11.7819	28.6314	Glutathione-regulated potassium-efflux system protein kefb
Csa3M736660.1	1 dpi	2 dpi	42.8229	306.173	Glutathione-s-transferase omega
Csa3M252490.1	1 dpi	2 dpi	47.6452	169.664	Glyceraldehyde 3-phosphate dehydrogenase
Csa1M050240.3	1 dpi	2 dpi	296.659	1421.24	Glyceraldehyde-3-phosphate dehydrogenase
Csa1M050250.1	1 dpi	2 dpi	25.081	270.513	Glyceraldehyde-3-phosphate dehydrogenase
Csa6M008590.1	1 dpi	2 dpi	36.4081	192.745	Glyceraldehyde-3-phosphate dehydrogenase
Csa4M664300.1	1 dpi	2 dpi	4.55458	368.189	Glyceraldehyde-3-phosphate dehydrogenase B subunit
Csa6M514950.1	1 dpi	2 dpi	3.74128	328.477	Glyceraldehyde-3-phosphate dehydrogenase B subunit
Csa7M012940.2	1 dpi	2 dpi	13.3129	138.456	Glycerate dehydrogenase
Csa7M446950.1	1 dpi	2 dpi	1.25628	7.34012	Glycerate dehydrogenase
Csa7M412840.1	1 dpi	2 dpi	33.0644	10.184	Glycerol-3-phosphate acyltransferase 2
Csa6M004540.1	1 dpi	2 dpi	2.26909	15.1288	Glycerol-3-phosphate acyltransferase 8
Csa5M457740.1	1 dpi	2 dpi	13.7595	51.4159	Glycerol-3-phosphate dehydrogenase
Csa3M556210.1	1 dpi	2 dpi	1046.47	247.071	Glycerophosphodiester phosphodiesterase
Csa3M760530.1	1 dpi	2 dpi	10.0931	57.7748	Glycerophosphoryl diester phosphodiesterase
Csa4M056610.1	1 dpi	2 dpi	629.616	1026.92	Glycine and proline rich protein 4
Csa6M040550.1	1 dpi	2 dpi	77.7637	130.386	Glycine-rich protein
Csa1M534740.1	1 dpi	2 dpi	19.9806	43.5526	Glycine-rich protein
Csa3M036450.1	1 dpi	2 dpi	109.02	65.4766	Glycine-rich protein
Csa1M013770.1	1 dpi	2 dpi	99.9479	208.102	Glycine-rich RNA-binding protein
Csa2M247040.1	1 dpi	2 dpi	819.044	1979.29	Glycine-rich RNA-binding protein
Csa1M039190.1	1 dpi	2 dpi	96.6289	211.511	Glycine-rich RNA-binding protein
Csa3M664590.1	1 dpi	2 dpi	174.544	103.647	Glycogen synthase kinase-3 beta
Csa6M074020.1	1 dpi	2 dpi	46.1655	19.3	Glycogen synthase kinase-3 beta
Csa6M523470.1	1 dpi	2 dpi	88.8613	615.346	Glycolate oxidase
Csa3M134900.1	1 dpi	2 dpi	28.1143	83.6464	Glycolipid transfer protein
Csa4M017110.1	1 dpi	2 dpi	52.2823	131.146	Glycoside hydrolase, family 19
Csa1M630300.1	1 dpi	2 dpi	7.88294	31.2898	Glycosyl hydrolase family 17 protein
Csa3M073920.1	1 dpi	2 dpi	44.7173	139.893	Glycosyl hydrolase family 17 protein
Csa3M634360.1	1 dpi	2 dpi	1.1765	17.4754	Glycosyl hydrolase family 17 protein
Csa1M095020.1	1 dpi	2 dpi	40.9517	7.45636	Glycosyltransferase GT47C
Csa6M177440.1	1 dpi	2 dpi	2.90942	36.8811	Glycosyltransferase QUASIMD1
Csa7M352420.1	1 dpi	2 dpi	3.96861	30.6521	Glycosyltransferase QUASIMD1
Csa3M076020.1	1 dpi	2 dpi	1248.65	452.251	Glyoxalase I homolog 1
Csa2M418350.1	1 dpi	2 dpi	141.895	100.443	GmATG8d protein
Csa3M776330.1	1 dpi	2 dpi	16.6189	38.4473	Golgi membrane protein sb140
Csa4M007010.1	1 dpi	2 dpi	93.1968	42.9941	Golgi snare 11 protein
Csa2M021650.1	1 dpi	2 dpi	21.5633	4.75311	GPI-anchored protein
Csa4M010990.1	1 dpi	2 dpi	137.794	331.198	GRAM domain-containing protein
Csa5M146950.1	1 dpi	2 dpi	184.354	99.088	Granule-bound starch synthase 1, chloroplastic/amyloplastic
Csa5M140530.1	1 dpi	2 dpi	2.67836	36.3778	GRAS family transcription factor
Csa6M110820.1	1 dpi	2 dpi	40.2213	6.70799	GRAS family transcription factor
Csa1M586810.1	1 dpi	2 dpi	30.4089	9.58591	Grave disease carrier protein
Csa2M351610.1	1 dpi	2 dpi	98.6709	49.5831	Grave disease carrier protein
Csa3M120460.1	1 dpi	2 dpi	62.5207	189.034	Grave disease carrier protein
Csa6M008810.1	1 dpi	2 dpi	48.8369	78.0684	GRF domain class transcription factor
Csa3M073880.1	1 dpi	2 dpi	49.9231	88.2769	GrpE protein homolog
Csa1M423140.1	1 dpi	2 dpi	8.77112	28.8326	GS1
Csa3M727940.1	1 dpi	2 dpi	33.6003	58.0303	GTP binding protein
Csa4M005540.1	1 dpi	2 dpi	2.75999	51.7328	GTP binding protein
Csa4M050160.1	1 dpi	2 dpi	8.66506	137.589	GTP binding protein
Csa7M432460.1	1 dpi	2 dpi	6.7068	21.8501	GTP binding protein
Csa6M029440.1	1 dpi	2 dpi	582.951	106.459	GTP cyclohydrolase II/3,4-dihydroxy-2-butanone 4-phosphate synthase
Csa4M499330.1	1 dpi	2 dpi	80.8407	34.7303	GTP-binding family protein
Csa1M305790.1	1 dpi	2 dpi	64.062	119.789	GTP-binding nuclear protein Ran1B
Csa4M082460.1	1 dpi	2 dpi	16.6579	37.6147	GTP-binding protein
Csa1M304710.1	1 dpi	2 dpi	58.7903	149.334	GTP-binding protein
Csa6M499780.1	1 dpi	2 dpi	22.5414	48.6568	GTP-binding protein
Csa1M469730.1	1 dpi	2 dpi	50.3355	94.9546	GTP-binding protein
Csa2M415550.1	1 dpi	2 dpi	368.406	61.4535	GTP-binding protein
Csa2M237750.1	1 dpi	2 dpi	38.8734	98.0166	GTP-binding protein alpha subunit, gna
Csa3M006730.1	1 dpi	2 dpi	25.363	13.8453	GTP-binding protein alpha subunit, gna
Csa4M291380.1	1 dpi	2 dpi	21.7852	4.71729	GTP-binding protein enga
Csa4M003610.1	1 dpi	2 dpi	89.1283	137.352	GTP-binding protein sar1
Csa7M407630.1	1 dpi	2 dpi	117.955	171.169	GTP-binding protein sar1
Csa4M161850.1	1 dpi	2 dpi	79.5305	22.9417	Guanylate kinase
Csa1M041530.1	1 dpi	2 dpi	50.4584	99.4935	H/ACA ribonucleoprotein complex subunit
Csa4M192120.1	1 dpi	2 dpi	37.0645	65.344	H/ACA ribonucleoprotein complex subunit 1 1
Csa5M218880.1	1 dpi	2 dpi	53.2813	19.9193	Haloacid dehalogenase-like hydrolase
Csa1M039290.1	1 dpi	2 dpi	30.4128	12.5351	Haloacid dehalogenase-like hydrolase domain-containing protein
Csa3M848290.1	1 dpi	2 dpi	14.4407	69.1839	Harpin-induced 1
Csa4M663700.1	1 dpi	2 dpi	12.4469	60.3535	HB2 homeodomain protein isoform 2
Csa3M183320.1	1 dpi	2 dpi	6.48413	27.3148	HCF106
Csa6M499720.1	1 dpi	2 dpi	257.822	400.861	HD domain class transcription factor
Csa2M382490.1	1 dpi	2 dpi	143.33	73.5649	HD domain class transcription factor
Csa1M045550.2	1 dpi	2 dpi	90.1634	32.7275	HD domain class transcription factor
Csa7M446710.1	1 dpi	2 dpi	201.793	326.1	Heat shock 70 kDa protein
Csa4M179170.1	1 dpi	2 dpi	72.5059	152.307	Heat shock 70 kDa protein, mitochondrial
Csa3M181940.1	1 dpi	2 dpi	41.2232	68.0527	Heat shock factor protein
Csa4M295440.1	1 dpi	2 dpi	853.301	1246.22	Heat shock protein 70
Csa5M149330.1	1 dpi	2 dpi	427.169	1116.94	Heat shock protein 70
Csa5M512930.1	1 dpi	2 dpi	348.405	836.343	Heat shock protein 70
Csa5M514500.1	1 dpi	2 dpi	1.59817	16.276	Heat shock protein 70
Csa3M035330.1	1 dpi	2 dpi	79.2618	142.434	Heat shock protein 70 (HSP70)-interacting protein
Csa1M569290.1	1 dpi	2 dpi	142.298	331.409	Heat shock protein 90
Csa5M523160.1	1 dpi	2 dpi	43.6686	11.4346	Heat shock protein binding protein
Csa3M733220.1	1 dpi	2 dpi	54.4086	102.048	Heat-shock protein
Csa6M526450.1	1 dpi	2 dpi	74.5859	33.3693	Heavy metal ATPase
Csa6M446470.1	1 dpi	2 dpi	192.733	322.224	Heavy metal-associated domain containing protein
Csa3M740220.1	1 dpi	2 dpi	253.062	23.9291	Heavy-metal-associated domain-containing protein
Csa6M006790.1	1 dpi	2 dpi	242.54	75.0908	Heavy-metal-associated domain-containing protein
Csa1M570180.1	1 dpi	2 dpi	3.25536	25.2246	Heavy-metal-associated domain-containing protein
Csa6M511700.1	1 dpi	2 dpi	63.3806	33.3057	HECT; Ubiquitin
Csa6M199780.1	1 dpi	2 dpi	80.3342	34.5161	Helicase
Csa7M450710.1	1 dpi	2 dpi	472.696	390.749	Helicase
Csa1M328400.1	1 dpi	2 dpi	51.9524	28.4137	Heme oxygenase-1
Csa4M075210.1	1 dpi	2 dpi	12.6931	87.5888	Heme-binding protein
Csa4M083660.1	1 dpi	2 dpi	91.5936	48.6223	Heterogeneous nuclear ribonucleoprotein A2/B1
Csa6M424540.1	1 dpi	2 dpi	128.173	39.9302	Hexose carrier
Csa3M148800.1	1 dpi	2 dpi	47.6485	0.827963	Hexose transporter
Csa3M149300.1	1 dpi	2 dpi	21.2123	0.654365	Hexose transporter
Csa3M135080.1	1 dpi	2 dpi	16.5915	97.985	High affinity inorganic phosphate transporter
Csa5M599860.1	1 dpi	2 dpi	2.20641	53.5539	High affinity nitrate transporter
Csa3M002290.1	1 dpi	2 dpi	264.076	339.977	High mobility group protein
Csa1M047430.1	1 dpi	2 dpi	17.3432	67.0322	High-affinity nitrate transport system component
Csa3M814350.1	1 dpi	2 dpi	36.4861	89.8816	HIS triad family protein 3
Csa6M095330.1	1 dpi	2 dpi	158.96	84.8718	Histidine kinase 3
Csa1M701380.1	1 dpi	2 dpi	32.3996	12.8918	Histidine triad (HIT) protein
Csa7M357030.1	1 dpi	2 dpi	19.4955	5.21615	Histone acetyltransferase
Csa1M002770.1	1 dpi	2 dpi	73.6342	35.5333	Histone acetyltransferase
Csa6M150540.1	1 dpi	2 dpi	33.1934	66.6781	Histone deacetylase 2a
Csa3M124880.1	1 dpi	2 dpi	11.5241	41.6709	Histone deacetylase complex subunit SAP18
Csa5M568810.1	1 dpi	2 dpi	6.61981	25.9677	Histone H1
Csa2M010270.2	1 dpi	2 dpi	91.0534	165.028	Histone H1
Csa6M303770.1	1 dpi	2 dpi	1.42129	22.6022	Histone H2A
Csa1M481210.1	1 dpi	2 dpi	71.1747	144.104	Histone H2A
Csa7M390240.1	1 dpi	2 dpi	4.73881	60.3225	Histone H2A
Csa7M433390.1	1 dpi	2 dpi	180.54	259.999	Histone H2A
Csa1M572950.1	1 dpi	2 dpi	15.7672	77.5733	Histone H2A
Csa2M030610.1	1 dpi	2 dpi	5.90557	116.174	Histone H2A
Csa2M225360.1	1 dpi	2 dpi	0.733348	32.6555	Histone H2A
Csa3M408540.1	1 dpi	2 dpi	75.3222	199.586	Histone H2A
Csa3M734930.1	1 dpi	2 dpi	9.41727	39.1789	Histone H2B
Csa1M132130.1	1 dpi	2 dpi	9.62737	71.1618	Histone H2B
Csa1M132150.1	1 dpi	2 dpi	14.2072	60.0651	Histone H2B
Csa1M132680.1	1 dpi	2 dpi	14.1987	57.5456	Histone H2B
Csa6M193620.1	1 dpi	2 dpi	203.007	329.905	Histone H2B
Csa4M026900.1	1 dpi	2 dpi	1259.62	1673.17	Histone H3
Csa4M290220.1	1 dpi	2 dpi	6.63412	150.829	Histone H3.2
Csa1M084320.1	1 dpi	2 dpi	15.2787	130.029	Histone H4
Csa6M013960.1	1 dpi	2 dpi	41.9145	108.55	Histone H4
Csa6M191570.1	1 dpi	2 dpi	1.84727	52.8768	Histone H4
Csa6M191580.1	1 dpi	2 dpi	3.9118	54.716	Histone H4
Csa6M192080.1	1 dpi	2 dpi	4.5519	80.8624	Histone H4
Csa6M193580.1	1 dpi	2 dpi	9.23739	83.523	Histone H4
Csa6M193590.1	1 dpi	2 dpi	0.810424	59.624	Histone H4
Csa7M407730.1	1 dpi	2 dpi	46.1342	20.6661	HIT zinc finger and PAPA-1-like domain-containing protein
Csa4M663680.1	1 dpi	2 dpi	397.727	316.132	HMG1/2
Csa6M518120.1	1 dpi	2 dpi	45.2489	24.819	Homeobox protein
Csa3M180430.1	1 dpi	2 dpi	7.45947	25.3122	Homeobox protein
Csa6M432280.1	1 dpi	2 dpi	22.473	7.40334	Homeobox-leucine zipper family protein
Csa3M800720.1	1 dpi	2 dpi	21.2128	1.41401	Homeobox-leucine zipper protein HAT14
Csa1M660180.1	1 dpi	2 dpi	0.136586	0.0146763	Homeobox-leucine zipper protein MERISTEM L1
Csa3M002330.1	1 dpi	2 dpi	11.7135	54.3481	Homeodomain protein HB2
Csa3M510960.1	1 dpi	2 dpi	53.6207	13.0137	Homeodomain-leucine zipper protein HD4
Csa4M088750.1	1 dpi	2 dpi	74.03	9.37732	Homogentisate 1,2-dioxygenase
Csa2M059830.1	1 dpi	2 dpi	87.4178	136.13	Homogentisate phytyltransferase
Csa3M791510.1	1 dpi	2 dpi	2.31542	74.7764	Homogentisate prenyltransferase
Csa6M077360.1	1 dpi	2 dpi	23.3277	3.20677	Homology to unknown gene
Csa1M586770.1	1 dpi	2 dpi	48.5955	99.7781	Homology to unknown gene
Csa6M010030.1	1 dpi	2 dpi	415.589	65.6329	Hs1pro-1-like receptor
Csa6M490870.1	1 dpi	2 dpi	10.4778	32.3274	HSF domain class transcription factor
Csa4M296190.1	1 dpi	2 dpi	13.5009	31.6984	Hsp70-binding protein
Csa3M800690.1	1 dpi	2 dpi	29.5801	60.2505	Hsp90 co-chaperone AHA1
Csa1M569270.1	1 dpi	2 dpi	121.985	350.079	HSP90-2
Csa6M401340.1	1 dpi	2 dpi	158.553	556.145	HSR203J protein
Csa6M330980.1	1 dpi	2 dpi	18.6897	53.4977	Huntingtin interacting protein K
Csa2M381890.1	1 dpi	2 dpi	89.8996	233.089	Hybrid proline-rich protein
Csa1M580240.1	1 dpi	2 dpi	13.5415	45.1419	Hydrogen-transporting ATP synthase, rotational mechanism
Csa2M000550.1	1 dpi	2 dpi	101.05	192.877	Hydrogen-transporting ATP synthase, rotational mechanism
Csa7M432390.1	1 dpi	2 dpi	4.1512	22.9877	Hydrolase
Csa2M360580.1	1 dpi	2 dpi	72.1169	22.572	Hydrolase
Csa6M185840.1	1 dpi	2 dpi	215.716	98.7856	Hydrolase, acting on ester bonds
Csa1M002900.1	1 dpi	2 dpi	368.958	115.038	Hydrolase, hydrolyzing -glycosyl compounds
Csa1M229500.1	1 dpi	2 dpi	248.686	498.934	Hydrolase, hydrolyzing -glycosyl compounds
Csa3M038200.1	1 dpi	2 dpi	18.4659	39.7354	Hydroxymethylglutaryl coenzyme A synthase
Csa3M823050.1	1 dpi	2 dpi	133.934	46.8613	Hydroxymethylglutaryl-CoA lyase, mitochondrial
Csa3M846060.1	1 dpi	2 dpi	84.3707	54.0927	Hydroxyproline-rich glycoprotein
Csa4M047980.1	1 dpi	2 dpi	129.795	70.0475	Hydroxyproline-rich glycoprotein
Csa6M497240.1	1 dpi	2 dpi	101.724	10.8873	Hydroxyproline-rich glycoprotein
Csa3M167380.1	1 dpi	2 dpi	17.2236	179.649	Hypersensitive reaction associated Ca2+-binding protein
Csa6M404210.1	1 dpi	2 dpi	331.981	423.252	Hypersensitive-induced response protein
Csa1M008570.1	1 dpi	2 dpi	785.265	2058.23	Hypersensitive-induced response protein
Csa6M052780.1	1 dpi	2 dpi	13.589	46.953	Hypoxanthine phosphoribosyltransferase
Csa6M454350.1	1 dpi	2 dpi	100.202	15.6813	Iaa-amino acid hydrolase 2
Csa6M384060.1	1 dpi	2 dpi	86.112	11.0075	IAA-amino acid hydrolase ILR1
Csa3M598900.1	1 dpi	2 dpi	37.6625	1.79951	ICE transcription factor 1
Csa7M066210.1	1 dpi	2 dpi	26.9577	65.7885	Immunophilin
Csa7M162560.1	1 dpi	2 dpi	15.5429	36.3512	Import inner membrane translocase subunit TIM50
Csa6M312550.1	1 dpi	2 dpi	71.7835	110.496	Importin alpha
Csa2M033320.1	1 dpi	2 dpi	169.8	111.846	Importin alpha
Csa3M047820.1	1 dpi	2 dpi	26.7928	0.504449	Inactive beta-amylase 4, chloroplastic
Csa3M198490.1	1 dpi	2 dpi	61.1671	5.47947	Indole-3-acetic acid-amido synthetase GH3.3
Csa6M125240.1	1 dpi	2 dpi	116.396	10.1153	Indole-3-acetic acid-amido synthetase GH3.6
Csa5M027950.1	1 dpi	2 dpi	1405.06	229.217	Inhibitor of trypsin and hageman factor
Csa2M008140.1	1 dpi	2 dpi	4.54858	17.9754	Inner membrane transport protein yjjL
Csa6M502810.2	1 dpi	2 dpi	23.0855	54.1552	Inorganic pyrophosphatase
Csa7M067480.1	1 dpi	2 dpi	9.19122	28.8611	Inorganic pyrophosphatase
Csa7M239630.1	1 dpi	2 dpi	314.989	88.1217	Inosine-5'-monophosphate dehydrogenase
Csa6M452060.1	1 dpi	2 dpi	275.273	34.3887	Inosine-uridine preferring nucleoside hydrolase
Csa5M606910.1	1 dpi	2 dpi	314.388	67.1193	Inositol or phosphatidylinositol kinase
Csa2M439740.1	1 dpi	2 dpi	15.3919	1.26505	Inositol phosphate kinase
Csa4M009900.1	1 dpi	2 dpi	72.6847	10.9594	Inositol polyphosphate multikinase
Csa1M025940.1	1 dpi	2 dpi	80.9795	46.9995	Inositol transporter
Csa4M011730.1	1 dpi	2 dpi	113.825	13.8351	Inositol transporter 1
Csa4M083590.1	1 dpi	2 dpi	13.3149	34.5702	Integral membrane family protein
Csa1M397140.1	1 dpi	2 dpi	3.09677	16.5274	Integral membrane family protein
Csa5M585990.1	1 dpi	2 dpi	34.7468	113.247	Integral membrane single C2 domain protein
Csa2M094380.1	1 dpi	2 dpi	16.303	104.081	Interferon-induced GTP-binding protein mx
Csa1M046100.1	1 dpi	2 dpi	66.4744	163.526	Iron-sulfer cluster scaffold protein ISU1
Csa6M498960.1	1 dpi	2 dpi	45.9679	87.739	Isochorismatase hydrolase
Csa1M008580.1	1 dpi	2 dpi	22.4835	4.31581	Isochorismate synthase
Csa6M446300.1	1 dpi	2 dpi	93.1723	174.837	Isocitrate dehydrogenase
Csa6M509550.1	1 dpi	2 dpi	152.784	215.948	Isocitrate dehydrogenase
Csa5M346550.1	1 dpi	2 dpi	391.18	277.483	Isocitrate dehydrogenase [NADP]
Csa2M420990.1	1 dpi	2 dpi	2665.89	47.6958	Isocitrate lyase
Csa5M148790.1	1 dpi	2 dpi	13.3149	47.4773	Isoform 2 of Auxin response factor 9
Csa6M499030.1	1 dpi	2 dpi	34.3408	15.569	Isoform 2 of Geminivirus Rep-interacting motor protein
Csa4M009870.1	1 dpi	2 dpi	15.0828	45.351	Isoform 2 of Probable hydroxyacylglutathione hydrolase 2, chloroplast
Csa6M041730.1	1 dpi	2 dpi	53.3065	26.7152	Isoform 2 of Probable protein phosphatase 2C 33
Csa6M223500.1	1 dpi	2 dpi	71.0444	7.88753	Isoprenylcysteine alpha-carbonyl methylesterase ICME
Csa1M637960.1	1 dpi	2 dpi	128.608	82.0827	J domain-containing protein spf31
Csa6M417900.1	1 dpi	2 dpi	117.975	45.0825	J000114_01.6 protein
Csa1M152500.1	1 dpi	2 dpi	45.0901	10.9195	JHL03K20.5 protein
Csa7M073520.1	1 dpi	2 dpi	138.714	230.345	JHL03K20.5 protein
Csa3M038150.1	1 dpi	2 dpi	25.8543	35.7513	JHL05D22.7 protein
Csa4M415910.1	1 dpi	2 dpi	176.799	75.5762	JHL06B08.6 protein
Csa6M421790.1	1 dpi	2 dpi	8.90915	36.3404	JHL10I11.12 protein
Csa2M363570.1	1 dpi	2 dpi	78.256	123.483	JHL18I08.12 protein
Csa2M362510.1	1 dpi	2 dpi	134.14	39.4868	JHL18I08.3 protein
Csa2M345970.1	1 dpi	2 dpi	11.4461	31.7078	JHL20J20.11 protein
Csa6M486970.1	1 dpi	2 dpi	34.468	12.9045	JHL20J20.14 protein
Csa3M873780.1	1 dpi	2 dpi	132.472	67.6929	JHL20J20.9 protein
Csa7M433350.2	1 dpi	2 dpi	14.6864	62.9637	JHL25H03.10 protein
Csa4M363990.1	1 dpi	2 dpi	59.8858	20.301	JMS09K11.8 protein
Csa1M264010.1	1 dpi	2 dpi	1.7806	21.3738	Jp18
Csa3M008830.1	1 dpi	2 dpi	26.9714	10.6954	Jumonji domain protein
Csa2M270730.1	1 dpi	2 dpi	70.4842	35.3413	KAK (KAKTUS) isoform 2
Csa3M842100.1	1 dpi	2 dpi	38.4391	75.5783	KED
Csa5M604950.1	1 dpi	2 dpi	132.599	54.6547	Kelch repeat-containing F-box family protein
Csa6M381810.1	1 dpi	2 dpi	48.3406	101.78	Keratinocytes-associated protein 2
Csa2M350440.1	1 dpi	2 dpi	22.2909	85.3543	Ketoacyl-ACP Reductase (KAR)
Csa7M051370.1	1 dpi	2 dpi	127.42	262.262	Ketol-acid reductoisomerase
Csa3M881860.1	1 dpi	2 dpi	72.7323	7.13045	KID-containing protein
Csa2M377970.1	1 dpi	2 dpi	376.647	158.042	KID-containing protein
Csa4M083620.1	1 dpi	2 dpi	39.1653	8.83118	Kinase
Csa4M129570.1	1 dpi	2 dpi	19.8855	45.8321	Kinase
Csa4M129580.1	1 dpi	2 dpi	22.139	43.914	Kinase
Csa4M129600.1	1 dpi	2 dpi	29.9888	79.3509	Kinase
Csa5M148620.1	1 dpi	2 dpi	60.4054	25.4822	Kinase
Csa6M008740.1	1 dpi	2 dpi	11.4878	28.5745	Kinase
Csa6M212860.1	1 dpi	2 dpi	377.601	210.005	Kinase
Csa6M488880.1	1 dpi	2 dpi	95.276	48.563	Kinase
Csa7M067410.1	1 dpi	2 dpi	14.9719	71.0072	Kinase
Csa7M067430.1	1 dpi	2 dpi	2.78675	40.6666	Kinase
Csa3M838640.1	1 dpi	2 dpi	101.084	145.819	Kinase family protein
Csa2M250930.1	1 dpi	2 dpi	27.0181	9.97326	Kinesin heavy chain
Csa1M004960.2	1 dpi	2 dpi	272.852	57.5071	Kinesin light chain
Csa5M155500.1	1 dpi	2 dpi	19.6043	40.8828	Rhomboid
Csa4M652730.1	1 dpi	2 dpi	83.9246	177.343	KNAT3-like transcription factor
Csa7M395260.1	1 dpi	2 dpi	52.1916	368.681	KUP1
Csa1M680120.1	1 dpi	2 dpi	131.251	17.0086	L-allo-threonine aldolase
Csa2M009560.1	1 dpi	2 dpi	313.047	10.6392	L-allo-threonine aldolase
Csa6M500640.1	1 dpi	2 dpi	326.602	164.096	L-ascorbate oxidase
Csa1M604040.1	1 dpi	2 dpi	44.49	14.0039	L-ascorbate oxidase
Csa4M641670.1	1 dpi	2 dpi	344.074	17.3704	L-asparaginase
Csa5M198230.1	1 dpi	2 dpi	27.0831	2.11205	Lachrymatory-factor synthase
Csa7M430150.1	1 dpi	2 dpi	40.6807	78.2585	Lactose permease
Csa7M433150.1	1 dpi	2 dpi	209.188	34.7054	Lactoylglutathione lyase
Csa3M076000.1	1 dpi	2 dpi	382.338	4.87922	Lactoylglutathione lyase
Csa1M589700.1	1 dpi	2 dpi	58.5194	30.165	Lactoylglutathione lyase family protein
Csa7M293230.1	1 dpi	2 dpi	50.3828	11.5924	LATE BLMER 1
Csa6M095910.1	1 dpi	2 dpi	13.7284	130.989	Late elongated hypocotyl
Csa4M269210.1	1 dpi	2 dpi	87.1536	244.825	Late embryogenesis abundant (LEA) hydroxyproline-rich glycoprotein
Csa7M018790.1	1 dpi	2 dpi	4.79277	42.0122	Late embryogenesis abundant hydroxyproline-rich glycoprotein
Csa7M407560.1	1 dpi	2 dpi	59.7222	193.825	Late embryogenesis abundant protein (LEA) family protein
Csa2M151040.1	1 dpi	2 dpi	44.0997	236.817	Late embryogenesis abundant protein Lea14-A
Csa6M290790.1	1 dpi	2 dpi	61.8296	23.9077	LB domain-containing protein
Csa6M495020.1	1 dpi	2 dpi	90.1928	23.764	LB domain-containing protein
Csa6M135970.1	1 dpi	2 dpi	718.904	375.673	LEM3 (Ligand-effect modulator 3) family protein
Csa3M838790.1	1 dpi	2 dpi	0.838993	2.0286	Leosin
Csa1M132160.1	1 dpi	2 dpi	49.8472	114.268	Lethal leaf spot 1
Csa2M035480.1	1 dpi	2 dpi	45.5747	80.8082	Leucine aminopeptidase
Csa1M427510.1	1 dpi	2 dpi	111.334	17.2523	Leucine rich repeat protein
Csa7M060160.1	1 dpi	2 dpi	31.7885	76.1847	Leucine rich repeat protein 1
Csa3M036410.1	1 dpi	2 dpi	7.46365	25.7171	Leucine rich repeat receptor kinase
Csa7M284420.1	1 dpi	2 dpi	16.1144	76.8381	Leucine-rich repeat family protein
Csa1M574950.1	1 dpi	2 dpi	26.9107	124.97	Leucine-rich repeat receptor kinase
Csa5M606570.1	1 dpi	2 dpi	5.5287	20.7968	Leucine-rich repeat resistance protein
Csa4M638480.1	1 dpi	2 dpi	12.4979	71.361	Leucine-rich repeat-containing protein
Csa7M432250.1	1 dpi	2 dpi	106.641	34.2177	Leucine-rich repeat-containing protein
Csa6M521000.1	1 dpi	2 dpi	132.983	27.8137	Leucoanthocyanidin dioxygenase
Csa5M503560.1	1 dpi	2 dpi	3.37156	43.5973	Leukotriene A-4 hydrolase
Csa3M099680.1	1 dpi	2 dpi	1.61428	46.2839	LHCII type III chlorophyll a/b binding protein
Csa5M589390.1	1 dpi	2 dpi	200.612	96.2939	Light-harvesting complex I protein Lhca2
Csa1M009810.1	1 dpi	2 dpi	7.98886	50.1916	Light-harvesting complex I protein Lhca4
Csa6M057170.1	1 dpi	2 dpi	1.3336	22.0977	Light-harvesting complex II protein
Csa4M314440.1	1 dpi	2 dpi	60.8839	31.0514	Light-inducible protein atls1
Csa2M011450.1	1 dpi	2 dpi	55.0063	15.8692	Light-inducible protein CPRF-2
Csa1M573650.1	1 dpi	2 dpi	470.728	29.9484	Light-inducible protein CPRF2
Csa5M262770.1	1 dpi	2 dpi	33.5804	1.06283	Lignin-forming anionic peroxidase
Csa5M219390.1	1 dpi	2 dpi	1.30926	28.837	Ligopeptide transporter
Csa2M416080.1	1 dpi	2 dpi	36.9226	7.81382	Ligopeptide transporter
Csa3M134770.1	1 dpi	2 dpi	9.18639	107.838	Ligopeptide transporter
Csa3M134780.1	1 dpi	2 dpi	3.49377	25.2008	Ligopeptide transporter
Csa6M506530.1	1 dpi	2 dpi	40.8139	20.0019	Ligopeptide transporter PT family
Csa2M404760.1	1 dpi	2 dpi	324.786	542.89	Ligopeptide transporter PT family
Csa1M427500.1	1 dpi	2 dpi	29.2937	67.5634	Ligosaccharyltransferase complex/magnesium transporter family protein
Csa2M382820.1	1 dpi	2 dpi	19.0772	43.2103	Lipid binding protein
Csa3M035840.1	1 dpi	2 dpi	292.877	2248.99	Lipid binding protein
Csa3M735050.1	1 dpi	2 dpi	73.9873	28.3431	Lipin
Csa3M164470.1	1 dpi	2 dpi	90.5705	13.2993	Lipoamide acyltransferase component of branched-chain alpha-keto acid dehydrogenase
Csa1M573680.1	1 dpi	2 dpi	2.3342	24.2815	Lipoamide dehydrogenase
Csa7M290500.1	1 dpi	2 dpi	105.139	45.8182	Lipoate-protein ligase B
Csa5M580660.1	1 dpi	2 dpi	109.739	69.0119	Lipoic acid synthase
Csa4M286950.1	1 dpi	2 dpi	758.726	145.11	Lipoxygenase
Csa4M286960.1	1 dpi	2 dpi	3065.78	429.979	Lipoxygenase
Csa4M288610.1	1 dpi	2 dpi	48.8997	5.50373	Lipoxygenase
Csa2M023880.1	1 dpi	2 dpi	31.4051	1.3163	Lipoxygenase
Csa2M023940.1	1 dpi	2 dpi	47.8679	5.7744	Lipoxygenase
Csa2M024440.1	1 dpi	2 dpi	37.6448	2.96046	Lipoxygenase
Csa4M286940.1	1 dpi	2 dpi	341.775	39.7672	Lipoxygenase 7, chloroplastic
Csa7M047260.1	1 dpi	2 dpi	77.9026	39.4596	Lipoyl synthase, mitochondrial
Csa6M091950.1	1 dpi	2 dpi	70.1634	196.959	LITAF-domain-containing protein
Csa5M150390.1	1 dpi	2 dpi	324.329	175.92	Long-chain acyl-CoA synthetase 4
Csa4M363460.1	1 dpi	2 dpi	64.772	106.178	Long-chain-fatty-acid CoA ligase
Csa1M527860.1	1 dpi	2 dpi	4.45692	23.861	Low molecular weight heat-shock protein
Csa2M036040.1	1 dpi	2 dpi	5.78144	32.5329	Low temperature and salt responsive protein
Csa3M850600.1	1 dpi	2 dpi	171.682	426.141	LRR receptor-like serine/threonine-protein kinase
Csa4M624960.1	1 dpi	2 dpi	60.5985	23.4839	LRR receptor-like serine/threonine-protein kinase
Csa3M535110.1	1 dpi	2 dpi	8.16737	25.3669	Luminal binding protein Bip2
Csa4M293160.1	1 dpi	2 dpi	83.6846	141.752	Lung seven transmembrane receptor
Csa6M523320.1	1 dpi	2 dpi	192.167	95.835	Lupus la ribonucleoprotein
Csa7M234690.1	1 dpi	2 dpi	9.67049	4.92842	LW PSII accumulation 19 protein
Csa6M513660.1	1 dpi	2 dpi	6.02099	22.9304	Lyase
Csa7M041910.1	1 dpi	2 dpi	0.863156	3.53341	Lycopene beta/epsilon cyclase protein
Csa3M783840.3	1 dpi	2 dpi	47.7397	25.827	Lymphoid organ expressed yellow head virus receptor protein
Csa7M024010.1	1 dpi	2 dpi	94.4363	576.364	LysM domain GPI-anchored protein 2
Csa6M149400.1	1 dpi	2 dpi	5.76885	34.6193	Lysosomal Pro-X carboxypeptidase
Csa1M050020.1	1 dpi	2 dpi	157.843	46.4026	MA3 domain-containing protein
Csa6M022370.1	1 dpi	2 dpi	75.9101	28.3516	MAC/Perforin domain containing protein
Csa5M551250.1	1 dpi	2 dpi	22.1818	75.6556	MAC/Perforin domain-containing protein
Csa4M314430.2	1 dpi	2 dpi	51.5147	164.578	Macrophage migration inhibitory factor family protein
Csa2M372120.1	1 dpi	2 dpi	148.332	56.1582	MADS box interactor
[truncated: 45,409 more rows]
