# Supplementary material for: Expression Profiling of Cucumis sativus in Response to Infection by Pseudoperonospora cubensis
Source: PLoS One. 2012 Apr 24;7(4):e34954. doi: 10.1371/journal.pone.0034954 (PMC3335828; doi:10.1371/journal.pone.0034954)
Supplement: Table S5 — List of modules (Module A through K) with their corresponding module name, gene ID, and putative function as determined by BLASTX searches against UniRef100 (E-value cutoff 1e-5) and transcription factor-related Pfam domains. Transcription factor-related Pfam domains were identified using Pfam domain assignment. Expression values as represented by fragments per kilobase pair of exon model per million fragments mapped (FPKM) were calculated using Cufflinks [58]. (XLS) [file pone.0034954.s007.xls]

## Sheet: Table S5
Table S5. List of modules (Module A to K) with their corresponding gene ID, putative function as determined by BLASTX searches against UniRef100 (E-value cutoff 1e-5) and transcription factor-related Pfam domains.
Module	Gene ID	Putative Function	Transcription factor-related Pfam domain	Description
Module A	Csa2M298300.1	(R)-limonene synthase	NA	NA
Module A	Csa5M607980.1	2-oxoglutarate decarboxylase/ hydro-lyase/ magnesium ion binding protein	NA	NA
Module A	Csa3M827240.2	3-dehydroquinate synthase	NA	NA
Module A	Csa3M214010.1	3-hydroxyisobutyrate dehydrogenase	NA	NA
Module A	Csa5M612880.1	3-oxo-5-alpha-steroid 4-dehydrogenase family protein	NA	NA
Module A	Csa7M446990.1	30S ribosomal protein S17	NA	NA
Module A	Csa1M050290.1	4-coumarate-CoA ligase	NA	NA
Module A	Csa7M031030.1	4-coumarate:CoA ligase	NA	NA
Module A	Csa7M430230.1	4-coumarate:CoA ligase	NA	NA
Module A	Csa4M038770.1	40S ribosomal protein SA	NA	NA
Module A	Csa2M223160.1	5-methyltetrahydrofolate:homocysteine methyltransferase	NA	NA
Module A	Csa2M295950.1	50S ribosomal protein L25	NA	NA
Module A	Csa6M187950.1	50S ribosomal protein L4	NA	NA
Module A	Csa3M912980.1	60S ribosomal protein L7	NA	NA
Module A	Csa3M822220.1	Aberrant large forked product	NA	NA
Module A	Csa2M007400.1	Actin arp6	NA	NA
Module A	Csa6M042290.1	Aleurone layer morphogenesis protein	NA	NA
Module A	Csa4M051440.1	Amino acid transporter	NA	NA
Module A	Csa1M678040.1	AMP-activated protein kinase, gamma regulatory subunit	NA	NA
Module A	Csa1M386570.1	Anaphase-promoting complex subunit 4	NA	NA
Module A	Csa2M010290.1	Ankyrin repeat-containing protein	NA	NA
Module A	Csa5M174620.1	Ankyrin repeat-containing protein	NA	NA
Module A	Csa7M397030.1	AP protein 3, mitochondrial	NA	NA
Module A	Csa5M612310.1	AP2 domain-containing transcription factor	PF00843(AP2)	AP2/ERF superfamily
Module A	Csa3M114480.1	AP2-like ethylene-responsive transcription factor AIL6	PF00843(AP2)	AP2/ERF superfamily
Module A	Csa6M518300.1	AP2/ERF domain-containing transcription factor	PF00843(AP2)	AP2/ERF superfamily
Module A	Csa1M043060.1	ARF-GAP domain 15	PF00072(ARF)	Auxin response factor
Module A	Csa1M025850.1	Arginine decarboxylase	NA	NA
Module A	Csa5M468460.1	Aspartate/glutamate/uridylate kinase family protein	NA	NA
Module A	Csa6M133680.1	AT-rich element binding factor 1	NA	NA
Module A	Csa3M914010.1	ATP binding protein	NA	NA
Module A	Csa3M860250.1	ATP binding protein	NA	NA
Module A	Csa1M024270.1	ATP binding protein	NA	NA
Module A	Csa3M077620.1	ATP synthase gamma chain	NA	NA
Module A	Csa4M063450.1	ATP-dependent RNA helicase	NA	NA
Module A	Csa3M077650.1	ATP-dependent RNA helicase	NA	NA
Module A	Csa5M505820.1	Auxin-induced protein 5NG4	NA	NA
Module A	Csa5M506320.1	Auxin-induced protein 5NG4	NA	NA
Module A	Csa7M447060.1	Auxin-responsive protein IAA27	PF00072(ARF)	Auxin response factor
Module A	Csa1M042340.1	Basic helix-loop-helix protein BHLH5	PF00170(bHLH)	Helix-loop-helix DNA binding
Module A	Csa5M241640.1	Benzoate carboxyl methyltransferase	NA	NA
Module A	Csa2M167190.1	Beta-amylase	NA	NA
Module A	Csa3M852490.1	Beta-mannosidase 4	NA	NA
Module A	Csa2M381680.1	Binding protein	NA	NA
Module A	Csa3M850590.1	BRASSINSTERID INSENSITIVE 1-associated receptor kinase 1	NA	NA
Module A	Csa1M072480.1	Bromodomain protein	NA	NA
Module A	Csa4M663670.1	Bromodomain-containing protein	NA	NA
Module A	Csa4M011740.1	Calcium dependent protein kinase 24	NA	NA
Module A	Csa2M354710.1	Calmodulin binding protein	NA	NA
Module A	Csa3M730790.1	CASP	PF10545(Trihelix)	MADF domain
Module A	Csa4M658600.1	Catalase	NA	NA
Module A	Csa2M205940.1	CBL-interacting serine/threonine-protein kinase	NA	NA
Module A	Csa1M201260.1	Cc-nbs-lrr resistance protein	NA	NA
Module A	Csa3M146630.1	CDPK adapter protein 1	NA	NA
Module A	Csa7M229900.1	Cell cycle regulated microtubule associated protein	NA	NA
Module A	Csa1M045790.1	Cell division cycle	NA	NA
Module A	Csa7M007910.1	Cell division protein ftsH	NA	NA
Module A	Csa5M650500.1	Cell division protein kinase	NA	NA
Module A	Csa6M088080.1	Cellulose synthase	NA	NA
Module A	Csa2M386160.1	Cellulose synthase-like A1	NA	NA
Module A	Csa6M046380.1	CG18255-PA	NA	NA
Module A	Csa1M024250.2	Cis,cis-muconate cycloisomerase	NA	NA
Module A	Csa1M008420.1	Conserved gene of unknown function	NA	NA
Module A	Csa7M278730.1	Conserved gene of unknown function	NA	NA
Module A	Csa7M268490.1	Conserved gene of unknown function	NA	NA
Module A	Csa7M268480.1	Conserved gene of unknown function	NA	NA
Module A	Csa3M823040.2	Conserved gene of unknown function	NA	NA
Module A	Csa3M822160.1	Conserved gene of unknown function	NA	NA
Module A	Csa3M872080.1	Conserved gene of unknown function	NA	NA
Module A	Csa6M519600.1	Conserved gene of unknown function	NA	NA
Module A	Csa2M335570.1	Conserved gene of unknown function	NA	NA
Module A	Csa1M097650.1	Conserved gene of unknown function	NA	NA
Module A	Csa7M450580.1	Conserved gene of unknown function	NA	NA
Module A	Csa3M120450.1	Conserved gene of unknown function	NA	NA
Module A	Csa6M138120.1	Conserved gene of unknown function	NA	NA
Module A	Csa3M895070.1	Conserved gene of unknown function	NA	NA
Module A	Csa1M597090.1	Conserved gene of unknown function	NA	NA
Module A	Csa3M151420.1	Conserved gene of unknown function	NA	NA
Module A	Csa2M349070.1	Conserved gene of unknown function	NA	NA
Module A	Csa4M014590.1	Conserved gene of unknown function	NA	NA
Module A	Csa4M112630.1	Conserved gene of unknown function	NA	NA
Module A	Csa7M432410.1	Conserved gene of unknown function	NA	NA
Module A	Csa5M137410.1	Conserved gene of unknown function	NA	NA
Module A	Csa5M606760.1	Conserved gene of unknown function	NA	NA
Module A	Csa6M188150.1	Conserved gene of unknown function	NA	NA
Module A	Csa3M081380.1	Conserved gene of unknown function	NA	NA
Module A	Csa1M051900.2	Conserved gene of unknown function	NA	NA
Module A	Csa1M467080.1	Conserved gene of unknown function	NA	NA
Module A	Csa7M066220.1	Conserved gene of unknown function	NA	NA
Module A	Csa4M006400.1	Conserved gene of unknown function	NA	NA
Module A	Csa1M042870.1	Conserved gene of unknown function	NA	NA
Module A	Csa1M026000.1	Conserved gene of unknown function	NA	NA
Module A	Csa1M046140.2	Conserved gene of unknown function	NA	NA
Module A	Csa6M400290.1	Conserved gene of unknown function	NA	NA
Module A	Csa5M622690.1	Conserved gene of unknown function	NA	NA
Module A	Csa4M293290.1	Conserved gene of unknown function	NA	NA
Module A	Csa6M403590.1	Conserved gene of unknown function	NA	NA
Module A	Csa5M410720.1	Conserved gene of unknown function	NA	NA
Module A	Csa3M232440.1	Conserved gene of unknown function	NA	NA
Module A	Csa1M095530.1	Conserved gene of unknown function	NA	NA
Module A	Csa7M338100.1	Conserved gene of unknown function	NA	NA
Module A	Csa4M430860.1	Conserved gene of unknown function	NA	NA
Module A	Csa5M153120.1	Conserved gene of unknown function	NA	NA
Module A	Csa6M538090.1	Conserved gene of unknown function	NA	NA
Module A	Csa4M026870.1	Conserved gene of unknown function	NA	NA
Module A	Csa5M497010.1	Conserved gene of unknown function	NA	NA
Module A	Csa6M490830.1	Conserved gene of unknown function	NA	NA
Module A	Csa7M122360.1	Conserved gene of unknown function	NA	NA
Module A	Csa4M646370.1	Conserved gene of unknown function	NA	NA
Module A	Csa7M323100.1	Conserved gene of unknown function	NA	NA
Module A	Csa1M423130.1	Conserved gene of unknown function	NA	NA
Module A	Csa4M649650.1	Conserved gene of unknown function	NA	NA
Module A	Csa7M352480.1	Conserved gene of unknown function	NA	NA
Module A	Csa1M470340.1	Conserved hypothetical protein	NA	NA
Module A	CsaUNM008870.1	Conserved hypothetical protein	NA	NA
Module A	Csa1M613490.1	Cytochrome c biogenesis protein CcmE family	NA	NA
Module A	Csa3M853140.1	Cytochrome P450	NA	NA
Module A	Csa2M006030.1	Cytochrome P450	NA	NA
Module A	Csa1M588560.1	Cytokinin oxidase/dehydrogenase	NA	NA
Module A	Csa1M701950.1	DCD (Development and Cell Death) domain protein	NA	NA
Module A	Csa2M072480.1	DEGP10	NA	NA
Module A	Csa2M245480.1	Dehydration-responsive protein RD22	PF00847(ERF)	Pathogenesis-related transcriptional factor/ERF, DNA-binding
Module A	Csa4M063990.1	Dentin sialophosphoprotein	NA	NA
Module A	Csa6M124040.1	Dimethylaniline monooxygenase	NA	NA
Module A	Csa3M815400.1	Disease resistance protein	NA	NA
Module A	Csa3M134850.1	Disulfide oxidoreductase	NA	NA
Module A	Csa6M227540.1	DNA binding protein	PF00249(G2-like)	Myb, DNA-binding
Module A	Csa5M623740.1	DNA binding protein	PF00249(G2-like)	Myb, DNA-binding
Module A	Csa3M035860.1	DNA binding protein	PF00249(G2-like)	Myb, DNA-binding
Module A	Csa3M171130.1	DNA binding protein	PF00249(G2-like)	Myb, DNA-binding
Module A	Csa7M352440.1	DNA binding protein	PF00249(G2-like)	Myb, DNA-binding
Module A	Csa6M490190.1	DNA binding protein	PF00249(G2-like)	Myb, DNA-binding
Module A	Csa6M074590.1	DNA binding protein	PF00847(ERF)	Pathogenesis-related transcriptional factor/ERF, DNA-binding
Module A	Csa1M007910.1	DNA binding protein	PF00847(ERF)	Pathogenesis-related transcriptional factor/ERF, DNA-binding
Module A	Csa4M123340.1	DNA double-strand break repair rad50 ATPase	NA	NA
Module A	Csa3M134540.1	DNA mismatch repair protein	NA	NA
Module A	Csa3M182010.1	DNA mismatch repair protein MSH3	NA	NA
Module A	Csa2M403670.1	DNA-directed RNA polymerase II	NA	NA
Module A	Csa6M423360.1	DNA-directed RNA polymerase II largest subunit	NA	NA
Module A	Csa7M448700.1	Dormancy/auxin associated family protein	NA	NA
Module A	Csa3M782760.1	Electron transporter	NA	NA
Module A	Csa5M589930.1	ELM domain-containing protein	NA	NA
Module A	Csa5M240140.1	Endo-1,4-beta-xylanase	NA	NA
Module A	Csa2M299940.1	Endonuclease or glycosyl hydrolase	NA	NA
Module A	Csa1M533610.1	EPIDERMAL PATTERNING FACTR 6	NA	NA
Module A	Csa6M087790.1	Eukaryotic translation initiation factor 3 subunit	NA	NA
Module A	Csa5M623830.1	Exoenzymes regulatory protein aepA	NA	NA
Module A	Csa1M002030.1	F-box family protein	PF02701(Dof)	Zinc finger, Dof-type
Module A	Csa6M517940.1	F-box family protein	PF02701(Dof)	Zinc finger, Dof-type
Module A	Csa5M566290.1	F-box protein family	PF02701(Dof)	Zinc finger, Dof-type
Module A	Csa6M366310.1	F-box/ankyrin repeat protein SKIP35	PF02701(Dof)	Zinc finger, Dof-type
Module A	Csa7M108300.1	Fasciclin-like arabinogalactan protein 10	NA	NA
Module A	Csa3M099710.1	Fiber expressed protein	NA	NA
Module A	Csa4M627790.1	Fiber protein Fb32	NA	NA
Module A	Csa6M500650.1	FKBP-type peptidyl-prolyl cis-trans isomerase 4, chloroplastic	NA	NA
Module A	Csa6M504690.1	GATA transcription factor 5	PF00320(GATA)	Zinc finger, GATA-type
Module A	Csa3M857060.1	Gene of unknown function	NA	NA
Module A	Csa3M750390.1	Gene of unknown function	NA	NA
Module A	Csa3M734190.1	Gene of unknown function	NA	NA
Module A	Csa4M062370.1	Gene of unknown function	NA	NA
Module A	Csa1M050010.1	Gene of unknown function	NA	NA
Module A	Csa1M073630.1	Gene of unknown function	NA	NA
Module A	Csa3M808890.1	Gene of unknown function	NA	NA
Module A	Csa3M732450.1	Gene of unknown function	NA	NA
Module A	Csa4M055980.1	Gene of unknown function	NA	NA
Module A	Csa4M017210.1	Gene of unknown function	NA	NA
Module A	Csa3M876570.1	Gene of unknown function	NA	NA
Module A	Csa4M645910.1	Gene of unknown function	NA	NA
Module A	Csa6M504540.1	Gene of unknown function	NA	NA
Module A	Csa4M285720.1	Gene of unknown function	NA	NA
Module A	Csa2M296050.1	Gene of unknown function	NA	NA
Module A	Csa6M490070.1	Gene of unknown function	NA	NA
Module A	Csa6M522720.1	Gene of unknown function	NA	NA
Module A	Csa6M211850.1	Gene of unknown function	NA	NA
Module A	Csa3M881830.1	Gene of unknown function	NA	NA
Module A	Csa7M451990.1	Gene of unknown function	NA	NA
Module A	Csa1M439830.1	Gibberellin 2-oxidase	NA	NA
Module A	Csa7M074930.1	Gibberellin 20 oxidase	NA	NA
Module A	Csa7M074940.1	Gibberellin 20 oxidase	NA	NA
Module A	Csa5M052540.1	Gibberellin 20-oxidase	NA	NA
Module A	Csa4M279870.1	Gibberellin receptor GID1	NA	NA
Module A	Csa2M248700.1	Glucose-1-phosphate adenylyltransferase	NA	NA
Module A	Csa3M133890.1	Glutathione s-transferase	NA	NA
Module A	Csa3M732400.1	Glycerol-3-phosphate acyltransferase 6	NA	NA
Module A	Csa5M613520.1	Glycosyl transferase family 1 protein	NA	NA
Module A	Csa6M449280.1	Glycosyltransferase	NA	NA
Module A	Csa7M066330.1	GMP synthase	NA	NA
Module A	Csa5M651650.1	Growth regulator protein	NA	NA
Module A	Csa2M432230.1	Growth-regulating factor	NA	NA
Module A	Csa7M351870.1	GTP cyclohydrolase I	NA	NA
Module A	Csa4M111590.1	GTP cyclohydrolase II/3,4-dihydroxy-2-butanone 4-phosphate synthase	NA	NA
Module A	Csa6M425180.1	Gtpase activating protein	NA	NA
Module A	Csa7M390200.1	Gtpase activating protein	NA	NA
Module A	Csa3M778970.1	Hairpin-inducing protein	NA	NA
Module A	Csa3M116630.1	Harpin-induced 1	NA	NA
Module A	Csa1M426450.1	Heat shock	NA	NA
Module A	Csa3M556200.1	Heat shock protein	NA	NA
Module A	Csa5M138480.1	Heat shock protein 22	NA	NA
Module A	Csa4M380280.1	Heat shock protein binding protein	NA	NA
Module A	Csa2M021580.1	Heat-shock protein	NA	NA
Module A	Csa1M423340.1	Heavy metal cation transport atpase	NA	NA
Module A	Csa7M450760.1	Heterogeneous nuclear ribonucleoprotein a1	NA	NA
Module A	Csa6M497090.1	Hexokinase	NA	NA
Module A	Csa5M161990.1	Histidine triad family protein	NA	NA
Module A	Csa3M734930.1	Histone H2B	NA	NA
Module A	Csa6M448180.1	Histone H2B	NA	NA
Module A	Csa4M290220.1	Histone H3.2	NA	NA
Module A	Csa2M419960.2	Homeobox protein	PF02183(HD-ZIP)	Leucine zipper, homeobox-associated
Module A	Csa3M901030.1	Homeobox protein	PF02183(HD-ZIP)	Leucine zipper, homeobox-associated
Module A	Csa1M600930.1	Homoserine dehydrogenase	NA	NA
Module A	Csa5M025910.1	HSF domain class transcription factor	PF00447(HSF)	Heat shock factor (HSF)-type, DNA-binding
Module A	Csa1M047440.1	Hydrolase	NA	NA
Module A	Csa7M239620.1	Hydrolase, hydrolyzing -glycosyl compounds	NA	NA
Module A	Csa5M606660.1	Hydrolase, hydrolyzing -glycosyl compounds	NA	NA
Module A	Csa3M780530.1	Hydroxyproline-rich glycoprotein family protein	NA	NA
Module A	Csa1M051760.1	ICE	PF00170(bHLH)	Helix-loop-helix DNA binding
Module A	Csa4M126460.1	IMP dehydrogenase/GMP reductase	NA	NA
Module A	Csa3M009450.1	Inositol phosphate kinase	NA	NA
Module A	Csa3M859730.1	Jasmonate -methyltransferase	NA	NA
Module A	Csa3M124910.1	JHL05D22.12 protein	NA	NA
Module A	Csa4M415920.1	JHL06B08.4 protein	NA	NA
Module A	Csa3M812780.1	JMS10C05.1 protein	NA	NA
Module A	Csa7M338120.1	Ketopantoate hydroxymethyltransferase	NA	NA
Module A	Csa2M015850.1	Kinase family protein	NA	NA
Module A	Csa2M369830.1	Kinase family protein	NA	NA
Module A	Csa3M872730.1	Kinesin heavy chain isolog	NA	NA
Module A	Csa5M488740.1	Kinetochore protein nuf2	NA	NA
Module A	Csa7M234140.1	Late embryogenesis abundant protein D-34	NA	NA
Module A	Csa6M454450.1	Leucine carboxyl methyltransferase domain-containing protein	NA	NA
Module A	Csa2M406790.1	Leucine-rich repeat protein	NA	NA
Module A	Csa1M003450.2	Leucine-rich repeat-containing protein	NA	NA
Module A	Csa7M330390.1	Leucine-rich repeats-ribonuclease inhibitor domain-containing protein	NA	NA
Module A	Csa1M425910.1	Light-inducible protein atls1	NA	NA
Module A	Csa1M600910.1	Lipid binding protein	NA	NA
Module A	Csa2M027440.1	Lipoxygenase	NA	NA
Module A	Csa3M259700.1	LuxR transcriptional regulator	NA	NA
Module A	Csa6M496430.1	Magnesium and cobalt efflux protein corC	NA	NA
Module A	Csa7M447930.1	Mandelonitrile lyase	NA	NA
Module A	Csa3M143590.1	Mannosyl-oligosaccharide 1,2-alpha-mannosidase IA	NA	NA
Module A	Csa4M649630.1	Membrane associated salt-inducible protein	NA	NA
Module A	Csa5M148760.2	Membrane protein	NA	NA
Module A	Csa3M890100.1	Methyltransferase	NA	NA
Module A	Csa3M171830.1	Methyltransferase family protein	NA	NA
Module A	Csa7M450650.1	Midasin	NA	NA
Module A	Csa3M062610.1	Mitochondrial import inner membrane translocase subunit Tim17/Tim22/Tim23 family protein	NA	NA
Module A	Csa2M416770.1	Mitogen-activated protein kinase kinase kinase	NA	NA
Module A	Csa6M490220.1	Mitogen-activated protein kinase kinase kinase 5	NA	NA
Module A	Csa6M521010.1	Multidrug resistance protein 1, 2	NA	NA
Module A	Csa2M004720.1	Multiprotein-bridging factor	NA	NA
Module A	Csa1M408200.1	Myb family transcription factor	PF00249(G2-like)	Myb, DNA-binding
Module A	Csa2M005920.1	Myb family transcription factor	PF00249(MYB)	Myb, DNA-binding
Module A	Csa3M816030.1	MYB transcription factor	PF00249(MYB)	Myb, DNA-binding
Module A	Csa3M264750.1	MYB12	PF00249(MYB)	Myb, DNA-binding
Module A	Csa2M279230.1	Myosin heavy chain, fast skeletal muscle, embryonic	NA	NA
Module A	Csa3M490860.1	N-acetyltransferase	NA	NA
Module A	Csa4M050270.1	Na(+)/H(+) antiporter	NA	NA
Module A	Csa5M630870.1	NHL repeat-containing protein	NA	NA
Module A	Csa3M005590.1	NIP3_1/NLM9	NA	NA
Module A	Csa4M280560.1	Non-specific lipid-transfer protein	NA	NA
Module A	Csa1M605680.1	Non-structural maintenance of chromosome element	NA	NA
Module A	Csa6M504710.1	Nucleic acid binding protein	NA	NA
Module A	Csa4M188980.1	Nucleic acid binding protein	NA	NA
Module A	Csa1M542430.1	Nucleic acid binding protein	NA	NA
Module A	Csa3M384790.1	Patellin-4	NA	NA
Module A	Csa6M067940.1	Pax transcription activation domain interacting protein	NA	NA
Module A	Csa7M432180.1	Pentatricopeptide	NA	NA
Module A	Csa6M124020.1	Pentatricopeptide (PPR) repeat-containing protein	NA	NA
Module A	Csa6M517370.1	Pentatricopeptide repeat protein	NA	NA
Module A	Csa5M289620.1	Pentatricopeptide repeat-containing protein	NA	NA
Module A	Csa3M129590.1	Pentatricopeptide repeat-containing protein	NA	NA
Module A	Csa5M597500.1	Pentatricopeptide repeat-containing protein	NA	NA
Module A	Csa2M000530.1	Pentatricopeptide repeat-containing protein	NA	NA
Module A	Csa3M146650.1	Pentatricopeptide repeat-containing protein	NA	NA
Module A	Csa4M193260.1	Pentatricopeptide repeat-containing protein	NA	NA
Module A	Csa6M492280.1	Pentatricopeptide repeat-containing protein	NA	NA
Module A	Csa3M722890.1	Pentatricopeptide repeat-containing protein	NA	NA
Module A	Csa6M366360.1	Pentatricopeptide repeat-containing protein	NA	NA
Module A	Csa3M126080.1	Pentatricopeptide repeat-containing protein	NA	NA
Module A	Csa7M380140.1	Pentatricopeptide repeat-containing protein	NA	NA
Module A	Csa5M173440.1	Pentatricopeptide repeat-containing protein	NA	NA
Module A	Csa2M403710.1	Pentatricopeptide repeat-containing protein	NA	NA
Module A	Csa5M583260.1	Pentatricopeptide repeat-containing protein	NA	NA
Module A	Csa7M017120.1	Pentatricopeptide repeat-containing protein	NA	NA
Module A	Csa1M096070.1	Pentatricopeptide repeat-containing protein	NA	NA
Module A	Csa6M111910.1	Pentatricopeptide repeat-containing protein	NA	NA
Module A	Csa5M642190.1	Pentatricopeptide repeat-containing protein	NA	NA
Module A	Csa7M431960.1	Pentatricopeptide repeat-containing protein	NA	NA
Module A	Csa6M222480.1	Pentatricopeptide repeat-containing protein	NA	NA
Module A	Csa4M038790.1	Pentatricopeptide repeat-containing protein	NA	NA
Module A	Csa2M368270.1	Pentatricopeptide repeat-containing protein	NA	NA
Module A	Csa7M221870.1	Pentatricopeptide repeat-containing protein	NA	NA
Module A	Csa4M045030.1	Pentatricopeptide repeat-containing protein	NA	NA
Module A	Csa6M430650.1	Pentatricopeptide repeat-containing protein	NA	NA
Module A	Csa3M188330.1	Pentatricopeptide repeat-containing protein	NA	NA
Module A	Csa1M062950.1	Pentatricopeptide repeat-containing protein	NA	NA
Module A	Csa2M139850.1	Pentatricopeptide repeat-containing protein	NA	NA
Module A	Csa1M570750.1	Pentatricopeptide repeat-containing protein	NA	NA
Module A	Csa6M516690.1	Pentatricopeptide repeat-containing protein	NA	NA
Module A	Csa6M501290.1	Pentatricopeptide repeat-containing protein	NA	NA
Module A	Csa2M140360.1	Pentatricopeptide repeat-containing protein	NA	NA
Module A	Csa6M454340.1	Pentatricopeptide repeat-containing protein	NA	NA
Module A	Csa3M815410.1	Pentatricopeptide repeat-containing protein	NA	NA
Module A	Csa5M606690.1	Pentatricopeptide repeat-containing protein	NA	NA
Module A	Csa4M335250.1	Pentatricopeptide repeat-containing protein	NA	NA
Module A	Csa7M062860.1	Pentatricopeptide repeat-containing protein	NA	NA
Module A	Csa7M074860.1	Pentatricopeptide repeat-containing protein	NA	NA
Module A	Csa2M022820.1	Pentatricopeptide repeat-containing protein	NA	NA
Module A	Csa5M605160.1	Pentatricopeptide repeat-containing protein	NA	NA
Module A	Csa4M663730.1	Pentatricopeptide repeat-containing protein	NA	NA
Module A	Csa4M308460.1	Pentatricopeptide repeat-containing protein	NA	NA
Module A	Csa4M004910.1	Pentatricopeptide repeat-containing protein	NA	NA
Module A	Csa3M840360.1	Pentatricopeptide repeat-containing protein	NA	NA
Module A	Csa7M024100.1	Pentatricopeptide repeat-containing protein	NA	NA
Module A	Csa1M306800.1	Pentatricopeptide repeat-containing protein	NA	NA
Module A	Csa1M073790.1	Pentatricopeptide repeat-containing protein	NA	NA
Module A	Csa2M239400.1	Pentatricopeptide repeat-containing protein	NA	NA
Module A	Csa7M290590.1	Pentatricopeptide repeat-containing protein	NA	NA
Module A	Csa4M617370.1	Pentatricopeptide repeat-containing protein	NA	NA
Module A	Csa6M511640.1	Pentatricopeptide repeat-containing protein	NA	NA
Module A	Csa1M043310.1	Pentatricopeptide repeat-containing protein	NA	NA
Module A	Csa6M344820.1	Pentatricopeptide repeat-containing protein	NA	NA
Module A	Csa3M603610.1	Pentatricopeptide repeat-containing protein, chloroplastic	NA	NA
Module A	Csa6M521040.1	Pentatricopeptide repeat-containing protein, mitochondrial	NA	NA
Module A	Csa1M086930.1	Pentatricopeptide repeat-containing protein, mitochondrial	NA	NA
Module A	Csa1M479640.1	Peptide transporter	NA	NA
Module A	Csa3M129600.1	Peptidyl-prolyl cis-trans isomerase, cyclophilin type	NA	NA
Module A	Csa6M507230.1	Peroxidase	NA	NA
Module A	Csa1M613460.1	Pf11-1 protein	NA	NA
Module A	Csa6M519480.1	Pherophorin	NA	NA
Module A	Csa2M369000.1	Phi-1-like phosphate-induced protein	NA	NA
Module A	Csa3M782750.1	Phosphatidylglycerol/phosphatidylinositol transfer protein	NA	NA
Module A	Csa1M448950.1	Phospho-n-acetylmuramoyl-pentapeptide-transferase	NA	NA
Module A	Csa5M114640.1	Phytosulfokine receptor 1	NA	NA
Module A	Csa1M042090.1	Plant-specific domain TIGR01570 family protein	NA	NA
Module A	Csa6M052760.1	Poly(A)-mRNA binding protein	NA	NA
Module A	Csa7M447790.1	Poly(RC)-binding protein	NA	NA
Module A	Csa6M001770.1	Polyketide cyclase / dehydrase and lipid transport protein	NA	NA
Module A	Csa6M083030.1	Pore-forming toxin Hfr-2	NA	NA
Module A	Csa6M083560.1	Pore-forming toxin Hfr-2	NA	NA
Module A	Csa4M314420.1	Prenylated Rab acceptor protein	NA	NA
Module A	Csa2M368910.1	Protein brittle-1, chloroplast	NA	NA
Module A	Csa1M039860.1	Protein CBRA	NA	NA
Module A	Csa5M466350.1	Protein kinase family protein	NA	NA
Module A	Csa2M286460.1	Protein Lines homolog	NA	NA
Module A	Csa6M519580.1	Protein of unknown function	NA	NA
Module A	Csa2M302150.1	Protein trichome berefringence-like 7	NA	NA
Module A	Csa2M336660.1	PsbP domain-containing protein 2, chloroplastic	NA	NA
Module A	Csa2M190790.1	PsbP domain-containing protein 2, chloroplastic	NA	NA
Module A	Csa1M002730.1	Purine permease	NA	NA
Module A	Csa2M035430.1	Purine transporter	NA	NA
Module A	Csa7M431440.1	Quinate -hydroxycinnamoyltransferase/shikimate -hydroxycinnamoyltransferase	NA	NA
Module A	Csa4M015840.1	R-FM-2	NA	NA
Module A	Csa1M033200.1	R2R3-MYB transcription factor	PF00249(MYB)	Myb, DNA-binding
Module A	Csa2M415560.1	Rac-like GTP-binding protein RAC2	NA	NA
Module A	Csa2M000270.1	Ran GTPase binding protein	NA	NA
Module A	Csa7M039790.1	Rcinol -methyltransferase	NA	NA
Module A	Csa1M470410.1	Receptor kinase	NA	NA
Module A	Csa5M154770.1	Receptor kinase	NA	NA
Module A	Csa1M004240.1	Receptor protein kinase	NA	NA
Module A	Csa3M731800.1	Receptor-kinase	NA	NA
Module A	Csa7M302370.1	Restriction endonuclease, type II	NA	NA
Module A	Csa5M154220.1	Ribosomal protein .1/L10e family	NA	NA
Module A	Csa1M600160.1	Rieske iro-sulphur domain	NA	NA
Module A	Csa3M901190.1	Ring finger protein	NA	NA
Module A	Csa5M647300.1	RING-H2 finger protein ATL58	NA	NA
Module A	Csa1M305720.1	RNA binding protein	NA	NA
Module A	Csa3M746560.1	RNA helicase	NA	NA
Module A	Csa1M170000.1	Root phototropism protein	NA	NA
Module A	Csa1M066520.1	Root phototropism protein	NA	NA
Module A	Csa1M011520.1	RS21-C6 protein	NA	NA
Module A	Csa1M071130.1	S-locus-specific glycoprotein S6	NA	NA
Module A	Csa3M878180.1	S-receptor kinase	NA	NA
Module A	Csa2M365080.1	Salt-tolerance protein	NA	NA
Module A	Csa1M569490.1	Selenium-binding protein	NA	NA
Module A	Csa4M641530.1	Serine-threonine protein kinase, plant-type	NA	NA
Module A	Csa7M391260.1	Serine-threonine protein kinase, plant-type	NA	NA
Module A	Csa7M018750.1	Serine-threonine protein kinase, plant-type	NA	NA
Module A	Csa3M141880.1	Serine/threonine protein kinase	NA	NA
Module A	Csa6M454360.1	Short chain alcohol dehydrogenase	NA	NA
Module A	Csa3M598890.1	Short chain alcohol dehydrogenase	NA	NA
Module A	Csa1M570190.1	Short-chain dehydrogenase	NA	NA
Module A	Csa3M734860.1	Short-chain dehydrogenase	NA	NA
Module A	Csa4M638440.1	Signal peptidase I	NA	NA
Module A	Csa3M134620.1	SJNBa0004N05.3 protein	NA	NA
Module A	Csa5M603980.1	SJNBb0059K02.12 protein	NA	NA
Module A	Csa5M077210.1	SJNBb0065L13.3 protein	NA	NA
Module A	Csa4M005000.1	Small heat-shock protein	NA	NA
Module A	Csa1M537600.1	Small RNA 2'--methyltransferase	NA	NA
Module A	Csa6M525640.1	Sphingolipid fatty acid alpha hydroxylase	NA	NA
Module A	Csa5M591790.1	Steroid dehydrogenase	NA	NA
Module A	Csa3M840370.1	Sucrase/ferredoxin	NA	NA
Module A	Csa6M355400.1	Sugar transporter	NA	NA
Module A	Csa7M212110.1	Tetraacyldisaccharide 4'-kinase family protein	NA	NA
Module A	Csa2M347110.1	Tetracycline transporter	NA	NA
Module A	Csa3M017270.1	Tetratricopeptide repeat domain-containing protein	NA	NA
Module A	Csa5M090860.1	Tetratricopeptide repeat domain-containing protein	NA	NA
Module A	Csa4M028970.1	Tetratricopeptide repeat protein	NA	NA
Module A	Csa1M024980.1	Tetratricopeptide-like helical	NA	NA
Module A	Csa3M750930.1	Transcription factor	PF00170(bHLH)	Helix-loop-helix DNA binding
Module A	Csa6M502710.1	Transcription factor	PF00170(bHLH)	Helix-loop-helix DNA binding
Module A	Csa3M088430.1	Transcription factor	PF04770(ZF-HD)	ZF-HD homeobox protein, Cys/His-rich dimerixation domain
Module A	Csa6M011720.1	Transcription factor bHLH51	PF00170(bHLH)	Helix-loop-helix DNA binding
Module A	Csa4M055350.1	Transcription factor TF2	PF10545(Trihelix)	MADF domain
Module A	Csa1M160590.1	TRANSPARENT TESTA 1 protein	PF00096(C2H2)	Zinc finger, C2H2-type
Module A	Csa7M067500.1	Transporter	NA	NA
Module A	Csa2M431200.1	Transporter	NA	NA
Module A	Csa6M519470.1	Triacylglycerol lipase	NA	NA
Module A	Csa7M373470.1	Triacylglycerol lipase	NA	NA
Module A	Csa6M011640.1	TTN10	NA	NA
Module A	Csa2M223150.1	Type I inositol polyphosphate 5-phosphatase	NA	NA
Module A	Csa2M302090.1	U-box domain-containing protein	NA	NA
Module A	Csa1M071880.1	Ubiquitin-protein ligase	NA	NA
Module A	Csa3M636370.1	UDP-glucosyltransferase family 1 protein	NA	NA
Module A	Csa5M141180.1	Ulp1 peptidase	NA	NA
Module A	Csa2M402630.1	Uncharacterized membrane protein	NA	NA
Module A	Csa6M185860.1	Villin 1-4	NA	NA
Module A	Csa1M267190.1	Xidoreductase	NA	NA
Module A	Csa3M116670.1	Xidoreductase	NA	NA
Module A	Csa6M401370.1	Xylem serine proteinase 1	NA	NA
Module A	Csa5M547600.1	Zinc finger (Ran-binding) domain-containing protein	PF00642(C3H)	Zinc finger CCCH-type
Module A	Csa4M001760.1	Zinc finger CCCH domain-containing protein 31	PF00642(C3H)	Zinc finger CCCH-type
Module A	Csa2M404810.1	Zinc finger protein	PF00096(C2H2)	Zinc finger, C2H2-type
Module A	Csa6M149360.1	Zinc finger protein	PF00096(C2H2)	Zinc finger, C2H2-type
Module A	Csa7M448130.1	Zinc finger protein	PF00096(C2H2)	Zinc finger, C2H2-type
Module A	Csa5M610330.2	Zinc finger protein	PF00096(C2H2)	Zinc finger, C2H2-type
Module A	Csa2M382580.1	Zinc finger protein 3	PF00096(C2H2)	Zinc finger, C2H2-type
Module A	Csa2M423550.1	Zinc finger protein CNSTANS-LIKE 12	PF00643(CO-like)	Zinc finger, B-box
Module A	Csa1M477510.1	Zinc ion binding protein	NA	NA
Module B	Csa4M049610.1	1-aminocyclopropane-1-carboxylate synthase	NA	NA
Module B	Csa1M420340.1	1-deoxy-D-xylulose-5-phosphate synthase	NA	NA
Module B	Csa7M213180.1	1,4-alpha-glucan branching enzyme	NA	NA
Module B	Csa5M524810.1	50S ribosomal protein L2, chloroplastic	NA	NA
Module B	Csa2M368940.1	Abhydrolase domain containing	NA	NA
Module B	Csa5M366670.1	Allene oxide cyclase	NA	NA
Module B	Csa3M829250.1	Alpha-dioxygenase	NA	NA
Module B	Csa3M829260.1	Alpha-dioxygenase	NA	NA
Module B	Csa1M589110.1	Alpha/beta-hydrolase	NA	NA
Module B	Csa5M622660.1	Amino acid transporter	NA	NA
Module B	Csa3M820520.1	Amino acid transporter	NA	NA
Module B	Csa4M038620.1	Anthocyanidin 3--glucosyltransferase 5	NA	NA
Module B	Csa4M308490.1	Anthocyanin 5-aromatic acyltransferase	NA	NA
Module B	Csa3M114470.1	AP2 domain-containing transcription factor	PF00843(AP2)	AP2/ERF superfamily
Module B	Csa3M389850.1	AP2/ERF domain-containing transcription factor	PF00843(AP2)	AP2/ERF superfamily
Module B	Csa5M153020.1	Aquaporin 1	NA	NA
Module B	Csa4M051380.1	Arabinogalactan protein 41	NA	NA
Module B	Csa2M264580.1	ARM repeat containing protein	NA	NA
Module B	Csa6M350360.1	ATP binding protein	NA	NA
Module B	Csa6M350370.1	ATP binding protein	NA	NA
Module B	Csa6M445070.1	ATP binding protein	NA	NA
Module B	Csa6M513560.1	ATP binding protein	NA	NA
Module B	Csa3M303640.1	ATP binding protein	NA	NA
Module B	Csa5M169060.1	ATP binding protein	NA	NA
Module B	Csa2M377920.1	ATP binding protein	NA	NA
Module B	Csa7M407640.1	ATP binding protein	NA	NA
Module B	Csa1M042910.1	ATP-binding cassette transporter	NA	NA
Module B	Csa6M104650.1	Auxin-induced protein 5NG4	NA	NA
Module B	Csa6M485160.1	Auxin-induced protein 5NG4	NA	NA
Module B	Csa6M485670.1	Auxin-induced protein 5NG4	NA	NA
Module B	Csa3M895090.1	Auxin-responsive protein IAA6	PF00072(ARF)	Auxin response factor
Module B	Csa5M221950.1	B-zip DNA binding protein	PF07716(bZIP)	Basic leucine zipper
Module B	Csa3M097040.1	Beta-caryophyllene synthase	NA	NA
Module B	Csa1M042790.1	Beta-tubulin	NA	NA
Module B	Csa4M146240.1	Bifunctional inhibitor/lipid-transfer protein/seed storage 2S albumin	NA	NA
Module B	Csa3M114500.1	BRASSINSTERID INSENSITIVE 1-associated receptor kinase 1	NA	NA
Module B	Csa6M488360.1	BTB/PZ domain-containing protein	PF07716(bZIP)	Basic leucine zipper
Module B	Csa2M171820.1	Calcium-dependent lipid-binding domain-containing protein	NA	NA
Module B	Csa5M067670.1	Calmodulin	NA	NA
Module B	Csa3M116810.1	Calmodulin binding protein	NA	NA
Module B	Csa4M279910.1	Calmodulin binding protein	NA	NA
Module B	Csa6M446560.1	Carbonic anhydrase	NA	NA
Module B	Csa6M127300.2	Carboxy-lyase	NA	NA
Module B	Csa7M419560.1	Cationic peroxidase 1	NA	NA
Module B	Csa7M419550.1	Cationic peroxidase 1	NA	NA
Module B	Csa7M419540.1	Cationic peroxidase 1	NA	NA
Module B	Csa7M419570.1	Cationic peroxidase 1	NA	NA
Module B	Csa1M470420.1	CBL-interacting protein kinase 16	NA	NA
Module B	Csa3M225840.1	CBRA 6	NA	NA
Module B	Csa5M027940.1	Cell number regulator 2	NA	NA
Module B	Csa2M224250.1	Chlorophyllase 1	NA	NA
Module B	Csa2M370520.1	Chromosome-associated kinesin KIF4A	NA	NA
Module B	Csa2M069700.1	Cinnamate 4-hydroxylase	NA	NA
Module B	Csa2M070200.1	Cinnamate 4-hydroxylase CYP73	NA	NA
Module B	Csa1M525300.1	Conserved gene of unknown function	NA	NA
Module B	Csa3M076560.1	Conserved gene of unknown function	NA	NA
Module B	Csa7M390190.1	Conserved gene of unknown function	NA	NA
Module B	Csa1M050230.1	Conserved gene of unknown function	NA	NA
Module B	Csa4M648590.1	Conserved gene of unknown function	NA	NA
Module B	Csa2M360040.1	Conserved gene of unknown function	NA	NA
Module B	Csa4M089790.1	Conserved gene of unknown function	NA	NA
Module B	Csa3M732440.1	Conserved gene of unknown function	NA	NA
Module B	Csa1M426950.1	Conserved gene of unknown function	NA	NA
Module B	Csa2M418890.1	Conserved gene of unknown function	NA	NA
Module B	Csa1M570130.1	Conserved gene of unknown function	NA	NA
Module B	Csa4M089250.1	Conserved gene of unknown function	NA	NA
Module B	Csa4M089260.1	Conserved gene of unknown function	NA	NA
Module B	Csa6M152340.1	Conserved gene of unknown function	NA	NA
Module B	Csa1M045900.1	Conserved gene of unknown function	NA	NA
Module B	Csa2M171910.1	Conserved gene of unknown function	NA	NA
Module B	Csa4M658480.1	Conserved gene of unknown function	NA	NA
Module B	Csa6M028940.1	Conserved gene of unknown function	NA	NA
Module B	Csa5M138490.1	Conserved gene of unknown function	NA	NA
Module B	Csa4M011100.1	Conserved gene of unknown function	NA	NA
Module B	Csa2M345900.1	Conserved gene of unknown function	NA	NA
Module B	Csa1M024220.1	Core-2/I-branching beta-1,6-N-acetylglucosaminyltransferase family protein	NA	NA
Module B	Csa2M358880.1	Cpk19 calcium-dependent protein kinase	NA	NA
Module B	Csa2M362390.1	Cs element-binding factor	PF07716(bZIP)	Basic leucine zipper
Module B	Csa5M613590.1	Cucumisin	NA	NA
Module B	Csa5M613580.1	Cucumisin	NA	NA
Module B	Csa5M608500.1	CXE carboxylesterase	NA	NA
Module B	Csa6M491600.1	Cysteine protease Cp2	NA	NA
Module B	Csa7M029430.1	Cysteine/Histidine-rich C1 domain family protein	NA	NA
Module B	Csa5M166390.1	Cytochrome p450	NA	NA
Module B	Csa6M487550.1	Cytochrome P450	NA	NA
Module B	Csa5M175820.1	Cytokinin dehydrogenase	NA	NA
Module B	Csa6M495040.1	Cytoplasmic protein of eukaryotic origin (38.3 kD)	NA	NA
Module B	Csa2M363010.1	Dehydration-responsive element-binding protein 2G	PF00847(ERF)	Pathogenesis-related transcriptional factor/ERF, DNA-binding
Module B	Csa4M045040.1	Dehydrin	NA	NA
Module B	Csa2M249810.1	Dehydrin	NA	NA
Module B	Csa1M571860.1	Dihydroorotate dehydrogenase	NA	NA
Module B	Csa3M851880.1	Diphosphonucleoside phosphohydrolase	NA	NA
Module B	Csa3M166330.1	Disease resistance response protein	NA	NA
Module B	Csa3M116640.1	DNA binding protein	PF00170(bHLH)	Helix-loop-helix DNA binding
Module B	Csa6M486850.1	DNA binding protein	PF00170(bHLH)	Helix-loop-helix DNA binding
Module B	Csa3M857030.1	DNA binding protein	PF00249(MYB)	Myb, DNA-binding
Module B	Csa1M325370.1	DNA helicase domain-containing protein	NA	NA
Module B	Csa1M703040.1	DNA helicase domain-containing protein	NA	NA
Module B	Csa4M119250.1	DNA mismatch repair protein MutS, type 2	NA	NA
Module B	Csa5M571540.1	E3 ubiquitin ligase PUB14	NA	NA
Module B	Csa6M500530.1	Elicitor-inducible protein EIG-J7	NA	NA
Module B	Csa3M146310.1	EPIDERMAL PATTERNING FACTR 4	NA	NA
Module B	Csa7M375820.1	Ethylene-responsive transcription factor 1B	PF00847(ERF)	Pathogenesis-related transcriptional factor/ERF, DNA-binding
Module B	Csa6M490130.1	F-box family protein	PF02701(Dof)	Zinc finger, Dof-type
Module B	Csa6M495090.1	Formin 6	NA	NA
Module B	Csa1M423070.1	Galactosyltransferase family protein	NA	NA
Module B	Csa2M404870.1	Gamma-glutamyl-gamma-aminobutyrate hydrolase	NA	NA
Module B	Csa1M616270.1	Gamma-tubulin complex component	NA	NA
Module B	Csa1M076600.1	GDSL esterase/lipase	NA	NA
Module B	Csa5M487700.1	Gene of unknown function	NA	NA
Module B	Csa7M394070.1	Gene of unknown function	NA	NA
Module B	Csa6M045120.1	Gene of unknown function	NA	NA
Module B	Csa5M285040.1	Gene of unknown function	NA	NA
Module B	Csa3M778180.1	Gene of unknown function	NA	NA
Module B	Csa7M320010.1	Gene of unknown function	NA	NA
Module B	Csa5M223050.1	Gene of unknown function	NA	NA
Module B	Csa2M237730.1	Gene of unknown function	NA	NA
Module B	Csa1M057020.1	Gene of unknown function	NA	NA
Module B	Csa4M641510.1	Gene of unknown function	NA	NA
Module B	Csa4M627780.1	Gene of unknown function	NA	NA
Module B	Csa6M525250.1	Gene of unknown function	NA	NA
Module B	Csa2M368260.1	Gibberellin-regulated protein 1	NA	NA
Module B	Csa6M523410.1	Glucan endo-1,3-beta-glucosidase	NA	NA
Module B	Csa6M448150.1	Glutamate-ammonia ligase	NA	NA
Module B	Csa7M394580.1	Glutaredoxin, grx	NA	NA
Module B	Csa7M446960.1	Glycerate dehydrogenase	NA	NA
Module B	Csa1M070580.1	Glycine-rich protein	NA	NA
Module B	Csa1M124520.1	Glycosyl transferase family 2 protein	NA	NA
Module B	Csa1M525310.1	Glycosyltransferase	NA	NA
Module B	Csa2M406080.1	GPI-anchored protein	NA	NA
Module B	Csa2M021640.1	GPI-anchored protein	NA	NA
Module B	Csa5M577990.1	GRAM	NA	NA
Module B	Csa1M595880.1	Growth-regulating factor 4	PF08880(GRF)	Glutamine-Leucine-Glutamine, QLQ
Module B	Csa3M064230.1	GRP3S	NA	NA
Module B	Csa1M523640.1	Haloacid dehalogenase-like hydrolase domain-containing protein	NA	NA
Module B	Csa6M409320.1	Heat shock protein binding protein	NA	NA
Module B	Csa3M149300.1	Hexose transporter	NA	NA
Module B	Csa3M800720.1	Homeobox-leucine zipper protein HAT14	PF02183(HD-ZIP)	Leucine zipper, homeobox-associated
Module B	Csa6M077360.1	Homology to unknown gene	NA	NA
Module B	Csa6M358110.2	Homology to unknown gene	NA	NA
Module B	Csa1M043010.1	Hydrolase, alpha/beta fold family protein	NA	NA
Module B	Csa3M171180.1	Hydroxyproline-rich glycoprotein family protein	NA	NA
Module B	Csa6M384060.1	IAA-amino acid hydrolase ILR1	NA	NA
Module B	Csa3M598900.1	ICE transcription factor 1	PF00170(bHLH)	Helix-loop-helix DNA binding
Module B	Csa2M439740.1	Inositol phosphate kinase	NA	NA
Module B	Csa4M004790.1	Isoamyl acetate-hydrolyzing esterase	NA	NA
Module B	Csa1M165750.1	J000126_13.10 protein	NA	NA
Module B	Csa3M124780.1	Kinase	NA	NA
Module B	Csa1M681120.1	L-allo-threonine aldolase	NA	NA
Module B	Csa3M076000.1	Lactoylglutathione lyase	NA	NA
Module B	Csa4M046680.1	Late embryogenesis abundant	NA	NA
Module B	Csa4M025130.1	Light harvesting protein 3	NA	NA
Module B	Csa7M378490.1	Lipase class 3 family protein	NA	NA
Module B	Csa2M023940.1	Lipoxygenase	NA	NA
Module B	Csa2M023890.1	Lipoxygenase	NA	NA
Module B	Csa2M023880.1	Lipoxygenase	NA	NA
Module B	Csa2M024440.1	Lipoxygenase	NA	NA
Module B	Csa2M023900.1	Lipoxygenase	NA	NA
Module B	Csa2M028460.1	Lipoxygenase	NA	NA
Module B	Csa2M336070.1	Mads box protein	PF00319(M-type)	Transcription factor, MADS-box
Module B	Csa6M078620.1	Major facilitator protein	NA	NA
Module B	Csa1M043290.1	Major intrinsic protein	NA	NA
Module B	Csa3M910670.1	Major pollen allergen ry s 1	NA	NA
Module B	Csa3M912910.1	Major pollen allergen ry s 1	NA	NA
Module B	Csa7M452890.1	Malic enzyme	NA	NA
Module B	Csa1M532310.1	MAPKKK14	NA	NA
Module B	Csa7M043670.1	Mate efflux family protein	NA	NA
Module B	Csa5M632110.1	Matrix metalloproteinase	NA	NA
Module B	Csa1M043220.1	Miraculin	NA	NA
Module B	Csa2M000800.1	Multidrug resistance pump	NA	NA
Module B	Csa6M311520.1	MYB transcription factor MYB112	PF00249(MYB)	Myb, DNA-binding
Module B	Csa5M341040.1	MYB transcription factor MYB177	PF00249(MYB)	Myb, DNA-binding
Module B	Csa4M641500.1	N-hydroxycinnamoyl/benzoyltransferase 6	NA	NA
Module B	Csa3M684170.1	NB-ARC	NA	NA
Module B	Csa6M018590.1	NtEIG-A1 protein	NA	NA
Module B	Csa5M609770.1	Nuclease S1	NA	NA
Module B	Csa4M641580.1	Nucleic acid binding protein	NA	NA
Module B	Csa3M738980.1	Nucleic acid binding protein	NA	NA
Module B	Csa3M809920.1	Nucleic acid binding protein	NA	NA
Module B	Csa4M050190.1	P-loop containing nucleoside triphosphate hydrolase	NA	NA
Module B	Csa3M126790.1	Pectinesterase	NA	NA
Module B	Csa5M292190.1	Pentatricopeptide repeat	NA	NA
Module B	Csa3M122400.1	Pentatricopeptide repeat-containing protein	NA	NA
Module B	Csa6M017080.1	Pentatricopeptide repeat-containing protein	NA	NA
Module B	Csa5M612280.1	Pentatricopeptide repeat-containing protein	NA	NA
Module B	Csa3M122420.1	Pentatricopeptide repeat-containing protein	NA	NA
Module B	Csa5M636580.1	Pentatricopeptide repeat-containing protein	NA	NA
Module B	Csa4M025700.1	Pentatricopeptide repeat-containing protein	NA	NA
Module B	Csa3M127110.1	Pentatricopeptide repeat-containing protein	NA	NA
Module B	Csa3M782810.1	Pentatricopeptide repeat-containing protein	NA	NA
Module B	Csa1M050000.1	Pentatricopeptide repeat-containing protein	NA	NA
Module B	Csa1M530130.1	Pentatricopeptide repeat-containing protein, chloroplastic	NA	NA
Module B	Csa3M827400.1	Pentatricopeptide repeat-containing protein, chloroplastic	NA	NA
Module B	Csa5M359160.1	Pentatricopeptide repeat-containing protein, mitochondrial	NA	NA
Module B	Csa3M904070.1	Peptide transporter	NA	NA
Module B	Csa1M479650.1	Peptide transporter	NA	NA
Module B	Csa6M309980.1	Periplasmic beta-glucosidase	NA	NA
Module B	Csa6M040580.1	Phosphatidylinositol-4-phosphate 5-kinase	NA	NA
Module B	Csa6M497180.1	Phosphoenolpyruvate carboxykinase [ATP]	NA	NA
Module B	Csa3M159420.1	Phylloplanin	NA	NA
Module B	Csa7M397050.1	Plant invertase/pectin methylesterase inhibitor domain-containing protein	NA	NA
Module B	Csa2M270230.1	Plant synaptotagmin	NA	NA
Module B	Csa2M286450.1	Polcalcin Jun o	NA	NA
Module B	Csa3M690840.1	Polygalacturonase	NA	NA
Module B	Csa1M073620.1	Polyphenol oxidase	NA	NA
Module B	Csa6M082530.1	Pore-forming toxin Hfr-2	NA	NA
Module B	Csa2M295430.1	PQ-loop repeat family protein / transmembrane family protein	NA	NA
Module B	Csa6M485140.1	Proline-rich protein	NA	NA
Module B	Csa5M647500.1	Protein disulfide isomerase (PDI) 1	NA	NA
Module B	Csa5M608230.1	Protein IDA	NA	NA
Module B	Csa5M639500.1	Protein longifolia1	NA	NA
Module B	Csa5M217170.1	Protein trichome birefringence-like 33	NA	NA
Module B	Csa5M429450.1	Receptor protein kinase	NA	NA
Module B	Csa4M653480.1	Receptor protein kinase	NA	NA
Module B	Csa3M733880.1	Receptor protein kinase zmpk1	NA	NA
Module B	Csa5M049530.1	Receptor-kinase	NA	NA
Module B	Csa1M013250.1	Respiratory burst oxidase	NA	NA
Module B	Csa2M009500.1	Reticulon B21	NA	NA
Module B	Csa5M605150.1	Ribonuclease	NA	NA
Module B	Csa3M904100.1	Ribose-phosphate pyrophosphokinase	NA	NA
Module B	Csa4M651760.1	RNA lariat debranching enzyme	NA	NA
Module B	Csa6M087740.1	RNA-binding region-containing protein	NA	NA
Module B	Csa6M517010.1	Rotenone-insensitive NADH-ubiquinone oxidoreductase, mitochondrial	NA	NA
Module B	Csa6M517020.1	Rotenone-insensitive NADH-ubiquinone oxidoreductase, mitochondrial	NA	NA
Module B	Csa5M606280.1	S-adenosylmethionine-dependent methyltransferase	NA	NA
Module B	Csa2M270790.1	SBP (S-ribonuclease binding protein) family protein	NA	NA
Module B	Csa6M349840.1	Senescence-inducible chloroplast stay-green protein 2	NA	NA
Module B	Csa2M401380.1	Serine-threonine protein kinase, plant-type	NA	NA
Module B	Csa2M422030.1	SET domain protein	NA	NA
Module B	Csa5M409690.1	Shaker-like potassium channel	NA	NA
Module B	Csa7M239030.1	Similar to Lytic transglycosylase-like protein	NA	NA
Module B	Csa3M848190.1	SMAD/FHA domain-containing protein	NA	NA
Module B	Csa2M348900.1	Somatic embryogenesis receptor kinase 2	NA	NA
Module B	Csa7M253810.1	Sorbitol transporter	NA	NA
Module B	Csa1M051590.1	Squamosa promoter-binding protein	PF03110(SBP)	Transcription factor, SBP-box
Module B	Csa1M058150.1	Stigma-specific protein Stig1	NA	NA
Module B	Csa3M149310.1	Sugar transporter	NA	NA
Module B	Csa3M779000.1	Syntaxin, plant	NA	NA
Module B	Csa5M139860.1	Tellurite resistance protein teha	NA	NA
Module B	Csa5M189900.1	Thioredoxin	NA	NA
Module B	Csa6M448740.1	Threonine dehydratase/deaminase	NA	NA
Module B	Csa3M743400.1	Tonoplast intrinsic protein	NA	NA
Module B	Csa3M901150.1	TPR domain protein	NA	NA
Module B	Csa7M051360.1	TPR repeat-containing thioredoxin TTL1	NA	NA
Module B	Csa1M555600.1	Transcription factor	PF00249(MYB)	Myb, DNA-binding
Module B	Csa5M604000.1	Transcription factor	PF00249(MYB)	Myb, DNA-binding
Module B	Csa3M560210.1	Transcription factor	PF02365(NAC)	No apical meristem (NAM) protein
Module B	Csa2M416220.1	Transferase	NA	NA
Module B	Csa1M073070.1	Transmembrane receptor	NA	NA
Module B	Csa1M570140.1	Transposon protein Mutator sub-class	NA	NA
Module B	Csa3M142910.1	Type I proteinase inhibitor	NA	NA
Module B	Csa6M519530.1	Ubiquitin-protein ligase	NA	NA
Module B	Csa3M116790.1	Uclacyanin-2	NA	NA
Module B	Csa3M176330.1	UDP-glucuronate 4-epimerase 2	NA	NA
Module B	Csa3M119310.1	UL36	PF00847(ERF)	Pathogenesis-related transcriptional factor/ERF, DNA-binding
Module B	Csa4M364040.1	Universal stress protein family protein	NA	NA
Module B	Csa2M297200.1	Violaxanthin de-epoxidase	NA	NA
Module B	Csa4M082340.1	White-brown-complex ABC transporter family	NA	NA
Module B	Csa7M407820.1	WRKY protein	PF03106(WRKY)	DNA-binding WRKY
Module B	Csa4M625050.1	WRKY transcription factor 27	PF03106(WRKY)	DNA-binding WRKY
Module B	Csa3M354510.1	WRKY transcription factor 27	PF03106(WRKY)	DNA-binding WRKY
Module B	Csa5M205920.1	Xidoreductase	NA	NA
Module B	Csa3M731160.1	Xidoreductase 2G-fe(II) oxygenase family protein	NA	NA
Module B	Csa2M380050.1	Zinc finger (Ran-binding) family protein	PF02701(Dof)	Zinc finger, Dof-type
Module B	Csa1M057030.1	Zinc finger protein	PF04434(FAR1)	Zinc finger, SWIM-type
Module B	Csa7M044190.1	Zinc finger protein	PF04434(FAR1)	Zinc finger, SWIM-type
Module B	Csa7M291130.1	Zinc finger protein	PF02701(Dof)	Zinc finger, Dof-type
Module B	Csa1M001340.1	Zinc finger protein	PF02701(Dof)	Zinc finger, Dof-type
Module B	Csa6M507140.1	Zinc finger protein	PF02701(Dof)	Zinc finger, Dof-type
Module B	Csa3M115040.1	Zinc finger protein	PF02701(Dof)	Zinc finger, Dof-type
Module B	Csa5M187320.2	Zinc ion binding protein	NA	NA
Module B	Csa1M056980.1	Zinc ion binding protein	NA	NA
Module C	Csa6M190230.1	0rf8	NA	NA
Module C	Csa1M190180.1	ABC transporter G family member 33	NA	NA
Module C	Csa6M152370.1	Alpha/beta-hydrolases family protein	NA	NA
Module C	Csa6M007980.2	Amine oxidase	NA	NA
Module C	Csa6M509050.1	AMP dependent ligase	NA	NA
Module C	Csa2M350430.1	Ankyrin	NA	NA
Module C	Csa4M568200.1	Armadillo/beta-catenin-like repeat-containing protein	NA	NA
Module C	Csa6M362920.1	Asparagine synthetase	NA	NA
Module C	Csa2M009580.1	Associate of C-myc	NA	NA
Module C	Csa3M358620.1	ATP binding protein	NA	NA
Module C	Csa2M317420.1	ATP binding protein	NA	NA
Module C	Csa5M292210.1	ATP-binding cassette transporter	NA	NA
Module C	CsaUNM014590.1	ATP-dependent helicase	NA	NA
Module C	Csa3M747640.2	ATSMC2	NA	NA
Module C	Csa4M337340.1	Auxin efflux carrier component, auxin transport protein	NA	NA
Module C	Csa5M315370.1	Auxin response factor 8-1	PF00072(ARF)	Auxin response factor
Module C	Csa4M420210.1	Auxin-induced protein 5NG4	NA	NA
Module C	Csa1M050130.1	B3 domain-containing protein s02g0598200	PF02362(B3)	Transcription factor B3
Module C	Csa7M044880.1	Beta-amylase	NA	NA
Module C	Csa3M154370.1	BTB/PZ domain-containing protein	PF07716(bZIP)	Basic leucine zipper
Module C	Csa3M170010.1	Calcium-dependent lipid-binding	NA	NA
Module C	Csa3M169500.1	Calcium-dependent lipid-binding	NA	NA
Module C	Csa1M023040.1	Carbon catabolite repressor protein 4 homolog 5	NA	NA
Module C	Csa7M425910.1	Cc-nbs-lrr resistance protein	NA	NA
Module C	Csa2M070860.1	CemA-like proton extrusion protein	NA	NA
Module C	Csa5M623770.1	Chromatin remodeling complex subunit	NA	NA
Module C	Csa7M073590.1	Class I glutamine amidotransferase domain-containing protein	NA	NA
Module C	Csa1M064750.1	Conserved gene of unknown function	NA	NA
Module C	Csa7M049160.1	Conserved gene of unknown function	NA	NA
Module C	Csa6M489890.1	Conserved gene of unknown function	NA	NA
Module C	Csa3M776980.1	Conserved gene of unknown function	NA	NA
Module C	Csa1M701330.1	Conserved gene of unknown function	NA	NA
Module C	Csa3M477700.1	Conserved gene of unknown function	NA	NA
Module C	Csa3M236050.1	Conserved gene of unknown function	NA	NA
Module C	Csa2M263870.1	Conserved gene of unknown function	NA	NA
Module C	Csa3M258120.1	Conserved gene of unknown function	NA	NA
Module C	Csa5M608570.1	Conserved gene of unknown function	NA	NA
Module C	Csa2M020980.1	Conserved gene of unknown function	NA	NA
Module C	Csa7M048040.1	Conserved gene of unknown function	NA	NA
Module C	Csa6M487610.1	Conserved gene of unknown function	NA	NA
Module C	Csa1M166810.1	Conserved gene of unknown function	NA	NA
Module C	Csa4M008820.1	Conserved gene of unknown function	NA	NA
Module C	Csa7M372870.1	Conserved gene of unknown function	NA	NA
Module C	Csa1M589100.1	CRS1 / YhbY (CRM) domain-containing protein	NA	NA
Module C	Csa6M197740.1	CW-type zinc finger protein	NA	NA
Module C	Csa3M124940.1	Cytochrome P450	NA	NA
Module C	Csa5M157310.1	Cytochrome P450	NA	NA
Module C	Csa6M515480.1	Cytochrome P450	NA	NA
Module C	Csa3M818260.1	Cytochrome P450	NA	NA
Module C	Csa4M629460.1	D-alanine aminotransferase	NA	NA
Module C	CsaUNM028550.1	DNA binding protein	PF00249(MYB)	Myb, DNA-binding
Module C	Csa1M073770.1	DNA mismatch repair protein muts2	NA	NA
Module C	Csa2M416820.1	DNA repair helicase rad5,16	NA	NA
Module C	Csa4M114190.1	DNA replication complex GINS protein PSF2	NA	NA
Module C	Csa5M435050.1	DNA-directed RNA polymerase	NA	NA
Module C	Csa7M212680.1	Esophageal cancer associated protein	NA	NA
Module C	Csa3M144740.1	Eukaryotic translation initiation factor 2c	NA	NA
Module C	Csa5M651690.1	Fanconi-associated nuclease 1 homolog	NA	NA
Module C	Csa1M042740.1	FK506 binding protein	NA	NA
Module C	Csa1M662800.1	Fyve finger-containing phosphoinositide kinase, fyv1	NA	NA
Module C	Csa7M407740.1	Gene of unknown function	NA	NA
Module C	Csa6M046430.1	Gene of unknown function	NA	NA
Module C	Csa3M576850.1	Gene of unknown function	NA	NA
Module C	Csa1M542420.1	Gene of unknown function	NA	NA
Module C	Csa6M042380.1	Gene of unknown function	NA	NA
Module C	Csa6M434300.1	Gene of unknown function	NA	NA
Module C	Csa1M046200.1	Gene of unknown function	NA	NA
Module C	Csa2M000650.1	Glycine-rich protein	PF00847(ERF)	Pathogenesis-related transcriptional factor/ERF, DNA-binding
Module C	Csa3M019360.1	Glycoprotein homolog	NA	NA
Module C	Csa1M030680.1	GTP-binding protein alpha subunit, gna	NA	NA
Module C	Csa1M445890.1	Heat shock protein 70 (HSP70)-interacting protein	NA	NA
Module C	Csa3M198510.1	Homeobox protein HAT3.1	PF000628(HB-PHD)	Zinc finger, PHD-finger
Module C	Csa3M153720.1	Homeodomain	NA	NA
Module C	Csa3M901120.1	Inositol phosphate kinase	NA	NA
Module C	Csa1M627430.1	Integrator complex subunit 3	NA	NA
Module C	Csa1M467140.1	Interferon-induced GTP-binding protein mx	NA	NA
Module C	Csa6M022390.1	J991113_30.24 protein	NA	NA
Module C	Csa1M666990.1	JHL07K02.11 protein	NA	NA
Module C	Csa2M346070.1	JHL20J20.7 protein	NA	NA
Module C	Csa3M194380.1	KANADI like transcription factor	PF00249(G2-like)	Myb, DNA-binding
Module C	Csa4M624970.1	Kinase	NA	NA
Module C	Csa1M011500.1	Kinesin K39	NA	NA
Module C	Csa3M607640.1	Lecithine cholesterol acyltransferase	NA	NA
Module C	Csa3M892720.1	LvsC	NA	NA
Module C	Csa6M523480.1	MAA3	NA	NA
Module C	Csa5M454720.1	Malic enzyme	NA	NA
Module C	Csa2M401390.1	Membrane protein	NA	NA
Module C	Csa6M003480.1	Myc anthocyanin regulatory protein	PF00170(bHLH)	Helix-loop-helix DNA binding
Module C	Csa1M665330.1	Neuroblastoma-amplified gene	NA	NA
Module C	Csa4M293840.1	Nodulin MtN21 /EamA-like transporter	NA	NA
Module C	Csa1M616250.1	Nucleic acid binding protein	NA	NA
Module C	Csa7M251650.1	Nucleoprotein TPR	NA	NA
Module C	Csa3M664570.1	Nucleotide binding protein	NA	NA
Module C	CsaUNM030460.1	Nucleotidyltransferase	NA	NA
Module C	Csa5M623430.1	P-aminobenzoate synthase	NA	NA
Module C	Csa4M092970.1	Pearli	NA	NA
Module C	Csa2M295410.1	Pentatricopeptide repeat-containing protein	NA	NA
Module C	Csa1M629120.1	Pentatricopeptide repeat-containing protein	NA	NA
Module C	Csa5M611050.1	Pentatricopeptide repeat-containing protein	NA	NA
Module C	Csa1M690140.1	Pentatricopeptide repeat-containing protein	NA	NA
Module C	Csa6M404230.1	Pentatricopeptide repeat-containing protein	NA	NA
Module C	Csa2M238820.1	Pentatricopeptide repeat-containing protein	NA	NA
Module C	Csa6M220980.1	Pentatricopeptide repeat-containing protein	NA	NA
Module C	Csa3M642640.1	Pentatricopeptide repeat-containing protein	NA	NA
Module C	Csa3M154350.1	Pentatricopeptide repeat-containing protein	NA	NA
Module C	Csa4M651880.1	Pentatricopeptide repeat-containing protein	NA	NA
Module C	Csa3M165700.1	Pentatricopeptide repeat-containing protein	NA	NA
Module C	Csa3M415090.1	Pentatricopeptide repeat-containing protein	NA	NA
Module C	Csa2M295970.2	Pentatricopeptide repeat-containing protein	NA	NA
Module C	Csa7M374710.1	Pentatricopeptide repeat-containing protein	NA	NA
Module C	Csa7M380110.1	Pentatricopeptide repeat-containing protein	NA	NA
Module C	Csa1M666450.1	Pentatricopeptide repeat-containing protein, mitochondrial	NA	NA
Module C	Csa2M428970.1	Peptidase C78, ubiquitin fold modifier-specific peptidase 1/ 2	NA	NA
Module C	Csa3M893430.1	Phosphatidylinositol 3-and 4-kinase	NA	NA
Module C	Csa2M237710.1	Phosphatidylinositol 3-and 4-kinase family protein	NA	NA
Module C	Csa1M531180.1	Phosphoinositide-specific phospholipase C	NA	NA
Module C	Csa3M752490.1	Pleiotrophic drug resistance protein	NA	NA
Module C	Csa2M383320.1	Protein ABC1, mitochondrial	NA	NA
Module C	Csa2M061540.1	Protein CHLRPLAST IMPRT APPARATUS 2	PF00643(CO-like)	Zinc finger, B-box
Module C	Csa5M118690.1	Protein CHMP7	NA	NA
Module C	Csa1M475980.1	Protein SCAR3	NA	NA
Module C	Csa6M148270.1	Protein SMG8	NA	NA
Module C	Csa5M577970.1	Protein-s isoprenylcysteine -methyltransferase	NA	NA
Module C	Csa2M369730.1	Purine transporter	NA	NA
Module C	Csa6M432780.1	Ran GTPase binding protein	NA	NA
Module C	Csa3M731830.1	Receptor-kinase	NA	NA
Module C	Csa1M540370.1	Reticuline oxidase	NA	NA
Module C	Csa4M188380.1	RNA binding protein	NA	NA
Module C	Csa1M481730.1	RNA binding protein	NA	NA
Module C	Csa7M412860.1	RNA binding protein	NA	NA
Module C	Csa4M669220.1	RNA exonuclease NGL1	NA	NA
Module C	Csa4M015830.1	RNA recognition domain	NA	NA
Module C	Csa1M005580.1	RNA-dependent RNA polymerase 2	NA	NA
Module C	Csa5M607990.1	Rubisco subunit binding-protein beta subunit, rubb	NA	NA
Module C	Csa6M107900.1	S-adenosyl-L-methionine-dependent methyltransferase domain-containing protein	NA	NA
Module C	Csa7M270590.2	Sequence-specific DNA-binding transcription factor	PF00046(TALE)	Homeobox
Module C	Csa2M373400.1	Serine-threonine protein kinase, plant-type	NA	NA
Module C	Csa4M622780.1	SH2 domain protein B	PF05142(STAT)	Protein of unknown function DUF702
Module C	Csa5M169620.2	SIGBa0107A02.7 protein	NA	NA
Module C	Csa3M849930.1	SJNBa0083N12.2 protein	NA	NA
Module C	Csa7M043050.1	SLAC-homologous 1 protein	NA	NA
Module C	Csa6M522670.1	Starch synthase IV	NA	NA
Module C	Csa5M322500.2	Sucrose synthase	NA	NA
Module C	Csa4M359270.1	Topbp1	NA	NA
Module C	Csa4M572340.1	TRAF-type zinc finger family protein	PF00096(C2H2)	Zinc finger, C2H2-type
Module C	Csa1M039980.1	Transcription factor BIM1	PF00170(bHLH)	Helix-loop-helix DNA binding
Module C	Csa6M082010.1	Trichohyalin	NA	NA
Module C	Csa5M166400.1	Tripeptidyl peptidase II	NA	NA
Module C	Csa5M576720.1	Type-b response regulator	PF06507(ARR-B)	Response regulator, plant B-type
Module C	Csa1M600790.1	Tyrosine-specific transport protein	NA	NA
Module C	Csa2M298270.1	Ubiquitin carboxyl-terminal hydrolase	NA	NA
Module C	Csa1M008490.1	Ubiquitin carboxyl-terminal hydrolase family protein	NA	NA
Module C	Csa3M185660.1	Ubiquitin-protein ligase	NA	NA
Module C	Csa5M642160.1	Ubiquitin-protein ligase	NA	NA
Module C	Csa5M608030.1	Uridine cytidine kinase I	NA	NA
Module C	Csa1M652810.1	Vacuolar protein sorting-associated protein	NA	NA
Module C	Csa3M166260.1	WD-repeat protein	NA	NA
Module C	Csa7M238440.1	YUP8H12R.23 protein	NA	NA
Module C	Csa7M023990.1	Zinc finger protein	PF00642(C3H)	Zinc finger CCCH-type
Module C	Csa5M255670.1	Zinc finger protein	PF00096(C2H2)	Zinc finger, C2H2-type
Module D	Csa2M057070.1	(R)-mandelonitrile lyase 1	NA	NA
Module D	Csa3M021150.1	14 kDa proline-rich protein DC2.15	NA	NA
Module D	Csa6M077400.1	2'-hydroxy isoflavone/dihydroflavonol reductase homolog	NA	NA
Module D	Csa1M596490.1	23S ribosomal RNA	NA	NA
Module D	Csa7M428850.1	23S rRNA methyltransferase	NA	NA
Module D	Csa6M146430.1	3'-5'-exoribonuclease family protein	NA	NA
Module D	Csa6M524020.1	50S ribosomal protein L14	NA	NA
Module D	Csa3M902310.1	Abscisic acid receptor PYR1	NA	NA
Module D	Csa6M002890.1	Adenosine-deaminase (Editase) domain-containing protein	NA	NA
Module D	Csa4M043870.1	Aldehyde dehydrogenase	NA	NA
Module D	Csa4M291370.1	Aldehyde dehydrogenase	NA	NA
Module D	Csa6M502770.1	Alpha/beta-hydrolase domain-containing protein	NA	NA
Module D	Csa3M824160.2	Ap endonuclease	NA	NA
Module D	Csa3M357110.1	AP2 domain class transcription factor	PF00847(ERF)	Pathogenesis-related transcriptional factor/ERF, DNA-binding
Module D	Csa1M269870.1	AP2 domain-containing transcription factor	PF00847(RAV)	Pathogenesis-related transcriptional factor/ERF, DNA-binding
Module D	Csa5M167110.1	AP2/ERF domain-containing transcription factor	PF00847(ERF)	Pathogenesis-related transcriptional factor/ERF, DNA-binding
Module D	Csa5M608130.1	Armadillo/beta-catenin-like repeat-containing protein	NA	NA
Module D	Csa6M139760.1	ATP binding protein	NA	NA
Module D	Csa4M011800.1	Atrazine chlorohydrolase	NA	NA
Module D	CsaUNM026620.1	Axial regulator YABBY5	PF04690(YABBY)	YABBY protein
Module D	Csa7M000520.1	Basic helix-loop-helix protein BHLH7	PF00170(bHLH)	Helix-loop-helix DNA binding
Module D	Csa3M629240.1	Bcr-associated protein, bap	NA	NA
Module D	Csa6M366400.1	Beta-glucosidase	NA	NA
Module D	Csa1M033260.1	Calcium-binding protein CML45	NA	NA
Module D	Csa7M430210.1	Carboxyl-terminal peptidase	NA	NA
Module D	Csa6M106700.1	Carotenoid cleavage dioxygenase 7	NA	NA
Module D	Csa7M332900.1	Chaperonin CPN60-2, mitochondrial	NA	NA
Module D	Csa6M343710.1	Chloroplast thioredoxin M-type	NA	NA
Module D	Csa5M646680.1	Class I peptide chain release factor	NA	NA
Module D	Csa4M001780.1	Complex 1 family protein	NA	NA
Module D	Csa5M533470.1	Condensin complex components subunit	NA	NA
Module D	Csa3M176320.1	Conserved gene of unknown function	NA	NA
Module D	Csa4M642360.1	Conserved gene of unknown function	NA	NA
Module D	Csa6M148170.1	Conserved gene of unknown function	NA	NA
Module D	CsaUNM033670.1	Conserved gene of unknown function	NA	NA
Module D	Csa6M086150.1	Conserved gene of unknown function	NA	NA
Module D	Csa5M283990.1	Conserved gene of unknown function	NA	NA
Module D	Csa3M751460.1	Conserved gene of unknown function	NA	NA
Module D	Csa1M015050.1	Conserved gene of unknown function	NA	NA
Module D	Csa1M366980.1	Conserved gene of unknown function	NA	NA
Module D	Csa6M507470.1	Conserved gene of unknown function	NA	NA
Module D	Csa5M524840.1	Conserved gene of unknown function	NA	NA
Module D	Csa3M910640.1	Conserved gene of unknown function	NA	NA
Module D	Csa1M042590.1	Conserved gene of unknown function	NA	NA
Module D	Csa7M236270.1	Conserved gene of unknown function	NA	NA
Module D	Csa5M589290.1	Conserved gene of unknown function	NA	NA
Module D	Csa6M197210.1	Conserved gene of unknown function	NA	NA
Module D	Csa2M270860.1	Conserved gene of unknown function	NA	NA
Module D	Csa2M361400.1	Conserved gene of unknown function	NA	NA
Module D	Csa2M249260.1	Cs element-binding factor	PF07716(bZIP)	Basic leucine zipper
Module D	Csa4M642270.1	Cyclin A	NA	NA
Module D	Csa6M117200.1	Cysteine/Histidine-rich C1 domain family protein	NA	NA
Module D	Csa3M115620.1	Cytochrome P450	NA	NA
Module D	Csa2M370350.1	D2/4-type cyclin	NA	NA
Module D	Csa1M042950.1	Dead box ATP-dependent RNA helicase	NA	NA
Module D	Csa3M149880.1	Dead box ATP-dependent RNA helicase	NA	NA
Module D	Csa5M154860.2	DEAD-box ATP-dependent RNA helicase 33	NA	NA
Module D	Csa5M190480.1	Dihydropterin pyrophosphokinase-dihydropteroate synthase	NA	NA
Module D	Csa1M597790.1	Dimethylaniline monooxygenase	NA	NA
Module D	Csa2M367220.1	Diphthine synthase	NA	NA
Module D	Csa1M039000.1	DNA binding protein	PF00170(bHLH)	Helix-loop-helix DNA binding
Module D	Csa2M030000.1	DNA polymerase	NA	NA
Module D	Csa6M296460.1	DNA repair protein RAD51 homolog 2	NA	NA
Module D	Csa3M819920.1	DNA-binding protein	NA	NA
Module D	Csa3M819930.1	DNA-binding protein	NA	NA
Module D	Csa6M454430.1	E2F4,5	PF02319(E2F/DP)	Transcription factor E2F/dimerisation partner (TDP)
Module D	Csa4M628940.1	E3 SUM-protein ligase MMS21	NA	NA
Module D	Csa3M790460.1	E3 ubiquitin-protein ligase BAH1	NA	NA
Module D	Csa6M421610.1	EMB1381	NA	NA
Module D	Csa7M448730.1	Erect panical 2	NA	NA
Module D	Csa5M640000.1	Esterase PIR7B	NA	NA
Module D	Csa6M365150.1	Exostosin family protein	NA	NA
Module D	Csa3M011790.1	Eyes absent protein	NA	NA
Module D	Csa1M505950.1	F-box family protein	PF02701(Dof)	Zinc finger, Dof-type
Module D	Csa5M600900.1	F-box/kelch protein	PF02701(Dof)	Zinc finger, Dof-type
Module D	Csa7M069170.1	FAD binding protein	NA	NA
Module D	Csa2M393190.1	Fanconi anemia group M protein	NA	NA
Module D	Csa6M483440.1	FAS2	NA	NA
Module D	Csa3M113400.1	Ferric-chelate reductase	NA	NA
Module D	Csa1M707640.1	FK506 binding protein	NA	NA
Module D	Csa1M553520.1	G1-like6 protein	NA	NA
Module D	Csa4M056840.1	Gamma-aminobutyrate transaminase subunit	NA	NA
Module D	Csa1M616260.1	Gamma-tubulin complex component	NA	NA
Module D	Csa4M646060.1	GATA domain class transcription factor	PF00320(GATA)	Zinc finger, GATA-type
Module D	Csa3M165640.1	GATA transcription factor	PF00320(GATA)	Zinc finger, GATA-type
Module D	Csa1M629040.1	Gene of unknown function	NA	NA
Module D	Csa4M508490.1	Gene of unknown function	NA	NA
Module D	Csa3M038100.1	Gene of unknown function	NA	NA
Module D	Csa7M394080.1	Glutaredoxin	NA	NA
Module D	Csa3M126140.1	Glutathione-s-transferase theta, gst	NA	NA
Module D	Csa1M039180.1	Glycine-rich RNA-binding protein	NA	NA
Module D	Csa4M002530.1	Glycosyltransferase, CAZy family GT8	NA	NA
Module D	Csa7M405940.1	Glycosyltransferase, CAZy family GT8	NA	NA
Module D	Csa4M168990.1	GTP binding protein	NA	NA
Module D	Csa4M285700.1	GTP-binding protein	NA	NA
Module D	Csa3M150130.1	Guanylate kinase	NA	NA
Module D	Csa6M423380.1	Haloacid dehalogenase superfamily protein	NA	NA
Module D	Csa3M081340.1	Heat shock protein	NA	NA
Module D	Csa3M730990.1	Heat shock protein binding protein	NA	NA
Module D	Csa6M446550.1	Histidyl-tRNA synthetase	NA	NA
Module D	Csa2M336650.1	Histone deacetylase	NA	NA
Module D	Csa5M568810.1	Histone H1	NA	NA
Module D	Csa6M514870.1	Homeobox protein	PF02183(HD-ZIP)	Leucine zipper, homeobox-associated
Module D	Csa2M381890.1	Hybrid proline-rich protein	NA	NA
Module D	Csa7M375840.1	Kinesin light chain	NA	NA
Module D	Csa5M167130.1	Leosin	NA	NA
Module D	Csa6M509710.1	Leucine-rich repeat-containing protein	NA	NA
Module D	Csa7M279240.1	Ligopeptide transporter PT family	NA	NA
Module D	Csa3M125520.1	Little zipper 1 protein	NA	NA
Module D	Csa1M673530.1	Metalloprotease m41 ftsh	NA	NA
Module D	Csa6M507220.1	Methyltransferase family protein	NA	NA
Module D	Csa2M297210.1	Mitochondrial carrier protein	NA	NA
Module D	Csa4M646360.1	Mitochondrial carrier protein RIM2	NA	NA
Module D	Csa3M176300.1	Mitochondrial intermediate peptidase	NA	NA
Module D	Csa5M605740.1	MTERF domain containing protein	NA	NA
Module D	Csa1M533380.1	N-acetyltransferase	NA	NA
Module D	Csa3M130280.1	Nitrate-induced NI protein	NA	NA
Module D	Csa6M343690.1	Nodulin MtN3 family protein	NA	NA
Module D	Csa5M292250.1	Nonsense-mediated mRNA decay trans-acting factors	NA	NA
Module D	Csa3M017040.1	Novel plant snare	NA	NA
Module D	Csa2M408410.3	Nuclear fusion defective 6	NA	NA
Module D	Csa7M387730.1	Nucleic acid binding protein	PF00096(C2H2)	Zinc finger, C2H2-type
Module D	Csa3M128880.1	PDE320	NA	NA
Module D	Csa2M435500.1	Pentatricopeptide repeat-containing protein	NA	NA
Module D	Csa2M379150.1	Pentatricopeptide repeat-containing protein	NA	NA
Module D	Csa5M175680.1	Pentatricopeptide repeat-containing protein	NA	NA
Module D	Csa3M239860.1	Pentatricopeptide repeat-containing protein	NA	NA
Module D	Csa2M022810.1	Pentatricopeptide repeat-containing protein	NA	NA
Module D	Csa6M524630.1	Pentatricopeptide repeat-containing protein	NA	NA
Module D	Csa6M239150.1	Pentatricopeptide repeat-containing protein	NA	NA
Module D	Csa6M516720.1	Pentatricopeptide repeat-containing protein	NA	NA
Module D	Csa2M034550.1	Pentatricopeptide repeat-containing protein	NA	NA
Module D	Csa1M665940.1	Pentatricopeptide repeat-containing protein	NA	NA
Module D	Csa3M874400.1	Pentatricopeptide repeat-containing protein	NA	NA
Module D	Csa6M101450.1	Pentatricopeptide repeat-containing protein	NA	NA
Module D	Csa1M073780.1	Pentatricopeptide repeat-containing protein	NA	NA
Module D	Csa3M854260.1	Pentatricopeptide repeat-containing protein	NA	NA
Module D	Csa3M128950.1	Pentatricopeptide repeat-containing protein	NA	NA
Module D	Csa7M390000.1	Pentatricopeptide repeat-containing protein, mitochondrial	NA	NA
Module D	Csa3M073800.1	PHD finger family protein	NA	NA
Module D	Csa2M037270.1	Photosystem II CP43 chlorophyll apoprotein	NA	NA
Module D	Csa4M026860.1	Poly-A binding protein	NA	NA
Module D	Csa5M140480.1	Polygalacturonase	NA	NA
Module D	Csa7M074920.1	Polyneuridine-aldehyde esterase	NA	NA
Module D	Csa3M838680.1	Polyribonucleotide nucleotidyltransferase	NA	NA
Module D	Csa5M602170.1	Potassium transporter	NA	NA
Module D	Csa1M039210.1	Presenilin	NA	NA
Module D	Csa5M569330.1	Protein BCCIP homolog	NA	NA
Module D	Csa3M483810.1	Protein disulfide isomerase	NA	NA
Module D	Csa5M180870.1	Protein gar2	PF10545(Trihelix)	MADF domain
Module D	Csa6M502730.1	Protein MSP1	NA	NA
Module D	Csa3M736630.1	Protein phosphatase 2c	NA	NA
Module D	Csa4M442610.1	Protein SET DMAIN GRUP	NA	NA
Module D	Csa4M046620.1	Protein yrdA	NA	NA
Module D	Csa6M303230.1	Ptpla domain protein	NA	NA
Module D	Csa2M396210.1	Queuine tRNA-ribosyltransferase	NA	NA
Module D	Csa4M416980.1	R2R3 MYB60 transcription factor	PF00249(MYB)	Myb, DNA-binding
Module D	Csa1M482740.1	R2r3-myb transcription factor	PF00249(MYB)	Myb, DNA-binding
Module D	Csa3M175080.1	Receptor protein kinase	NA	NA
Module D	Csa3M115100.1	Receptor protein kinase CLAVATA1	NA	NA
Module D	Csa7M039230.1	Receptor protein kinase CLAVATA1	NA	NA
Module D	Csa3M005560.1	Replication factor A 1, rfa1	NA	NA
Module D	Csa7M012400.1	Retinoblastoma-binding protein	NA	NA
Module D	Csa6M128550.1	Riboflavin synthase alpha chain	NA	NA
Module D	Csa3M736870.1	Ribonuclease P family protein	NA	NA
Module D	Csa6M301620.1	Ribonuclease P subunit Rpp30	NA	NA
Module D	Csa1M629190.1	Ribosomal protein	NA	NA
Module D	Csa4M056520.1	Ring finger protein	NA	NA
Module D	Csa3M000150.1	RING-H2 finger protein ATL8	NA	NA
Module D	Csa3M150750.1	RRNA methylase	NA	NA
Module D	Csa2M258810.1	SAUR family protein	NA	NA
Module D	Csa2M264600.1	SCUTL1	NA	NA
Module D	Csa4M561180.1	Serine/threonine protein kinase	NA	NA
Module D	Csa3M889830.1	Seryl-tRNA synthetase	NA	NA
Module D	Csa5M598100.1	Signal transducer	NA	NA
Module D	Csa4M290840.1	Sorting and assembly machinery (Sam50) protein	NA	NA
Module D	Csa7M420880.1	Structural maintenance of chromosomes 5 smc5	NA	NA
Module D	Csa3M064180.1	Syntaxin-52	NA	NA
Module D	Csa6M362930.1	Thermospermine synthase ACAULIS5	NA	NA
Module D	Csa4M627240.1	TPR repeat-containing thioredoxin TTL1	NA	NA
Module D	Csa2M100560.1	Transcription factor	PF00249(G2-like)	Myb, DNA-binding
Module D	Csa1M690310.1	TRNA pseudouridine synthase d	NA	NA
Module D	Csa3M895100.1	Tryptophanyl-tRNA synthetase	NA	NA
Module D	Csa4M026830.1	Tubulin folding cofactor C	NA	NA
Module D	Csa5M453170.1	U3 small nucleolar ribonucleoprotein protein imp4	NA	NA
Module D	Csa7M390220.1	U3 small nucleolar RNA-associated protein	NA	NA
Module D	Csa3M151410.1	Vesicle-associated membrane protein	NA	NA
Module D	Csa2M070230.1	WD-repeat protein	NA	NA
Module D	Csa4M646330.1	Williams-beuren syndrome critical region protein	NA	NA
Module D	Csa6M362410.1	YGGT family protein	NA	NA
Module D	Csa7M161030.1	Zinc ion binding protein	NA	NA
Module E	Csa5M606630.1	14-3-3 protein Lil 1433-3	NA	NA
Module E	Csa3M113320.1	2-C-methyl-D-erythritol 4-phosphate cytidylyltransferase	NA	NA
Module E	Csa6M499830.1	2-deoxyglucose-6-phosphate phosphatase	NA	NA
Module E	Csa3M114430.1	3-hydroxyacyl-CoA dehydratase PASTICCIN 2A	NA	NA
Module E	Csa1M050280.1	4-coumarate-CoA ligase	NA	NA
Module E	Csa6M041710.1	40S ribosomal protein S15a-2	NA	NA
Module E	Csa1M007880.1	5-formyltetrahydrofolate cyclo-ligase	NA	NA
Module E	Csa6M056470.1	5-formyltetrahydrofolate cyclo-ligase family protein	NA	NA
Module E	Csa3M894500.1	50S ribosomal protein CL25, chloroplast	NA	NA
Module E	Csa7M343320.1	Acyl-ACP thioesterase FatA	NA	NA
Module E	Csa6M361260.1	Alcohol dehydrogenase	NA	NA
Module E	Csa5M272920.1	Aldo/keto reductase	NA	NA
Module E	Csa4M015100.1	Aldo/keto reductase AKR	NA	NA
Module E	Csa4M665680.1	Alkaline phosphatase D	NA	NA
Module E	Csa6M006870.1	Alpha 1,3-xylosyltransferase	NA	NA
Module E	Csa3M009420.1	Alpha,alpha-trehalose-phosphate synthase [UDP-forming] 5	NA	NA
Module E	Csa4M046820.1	Alpha/beta hydrolase	NA	NA
Module E	Csa1M699560.1	Alternative oxidase	NA	NA
Module E	Csa2M264020.1	Amidase	NA	NA
Module E	Csa6M198270.1	Anaphase promoting complex subunit	NA	NA
Module E	Csa4M096610.1	Annexin	NA	NA
Module E	Csa2M382540.1	AP2 domain class transcription factor	PF00847(ERF)	Pathogenesis-related transcriptional factor/ERF, DNA-binding
Module E	Csa5M623580.1	Aquarius	NA	NA
Module E	Csa6M511000.1	ARF GTPase activator	PF00072(ARF)	Auxin response factor
Module E	Csa3M074470.1	Aspartate carbamoyltransferase 2, chloroplast	NA	NA
Module E	Csa6M404130.1	ATNRT1:2	NA	NA
Module E	Csa3M822230.1	ATP binding protein	NA	NA
Module E	Csa2M336150.1	ATP binding protein	NA	NA
Module E	Csa2M425780.1	ATP binding protein	NA	NA
Module E	Csa6M510960.1	ATP binding protein	NA	NA
Module E	Csa1M064840.1	ATP binding protein	NA	NA
Module E	Csa7M446820.1	ATP binding protein	NA	NA
Module E	Csa4M025120.1	ATP binding protein	NA	NA
Module E	Csa1M097710.1	ATP-binding cassette transporter	NA	NA
Module E	Csa4M616770.1	ATPase	NA	NA
Module E	Csa1M445360.1	ATPUP10	NA	NA
Module E	Csa3M516530.1	Aux/IAA protein	PF00072(ARF)	Auxin response factor
Module E	Csa3M859680.1	Auxilin	NA	NA
Module E	Csa1M536820.1	Auxin response factor 4	PF00072(ARF)	Auxin response factor
Module E	Csa7M392300.1	Auxin-binding protein 1	NA	NA
Module E	Csa2M010920.1	Auxin-regulated protein	NA	NA
Module E	Csa1M612950.1	Basic helix-loop-helix family protein	PF00170(bHLH)	Helix-loop-helix DNA binding
Module E	Csa6M091960.1	Benzothiadiazole-induced somatic embryogenesis receptor kinase 1	NA	NA
Module E	Csa3M764550.1	Beta-1,2-xylosyltransferase	NA	NA
Module E	Csa3M875960.1	Beta-1,3-N-Acetylglucosaminyltransferase family protein	NA	NA
Module E	Csa1M085360.1	Beta-galactosidase	NA	NA
Module E	Csa4M029990.1	Beta-hydroxyacyl-ACP dehydratase	NA	NA
Module E	Csa6M078500.1	Beta-tubulin cofactor d	NA	NA
Module E	Csa4M268040.2	Binding protein	NA	NA
Module E	Csa3M111240.1	Blr5134 protein	NA	NA
Module E	Csa6M495070.1	BZIP domain class transcription factor	PF07716(bZIP)	Basic leucine zipper
Module E	Csa1M132120.1	C2H2 and C2HC zinc finger-containing protein	PF00096(C2H2)	Zinc finger, C2H2-type
Module E	Csa3M017070.1	Calcineurin B 01	NA	NA
Module E	Csa2M359910.1	Calcium-binding allergen le e	NA	NA
Module E	Csa4M376140.1	Calmodulin	NA	NA
Module E	Csa3M180400.1	Calmodulin binding protein	NA	NA
Module E	Csa5M155510.1	Calmodulin binding protein	NA	NA
Module E	Csa3M764560.1	Carboxy-lyase	NA	NA
Module E	Csa4M268070.1	Carboxyl-terminal peptidase	NA	NA
Module E	Csa3M775310.1	Carboxylic ester hydrolase	NA	NA
Module E	Csa7M428120.1	Carotenoid cleavage dioxygenase	NA	NA
Module E	Csa5M630810.1	CASP	PF10545(Trihelix)	MADF domain
Module E	Csa3M076530.1	CASP PPTRDRAFT_833824	PF10545(Trihelix)	MADF domain
Module E	Csa6M524600.1	CBL-interacting protein kinase 04	NA	NA
Module E	Csa4M331590.1	CBL-interacting protein kinase 08	NA	NA
Module E	Csa6M490170.1	Cc-nbs-lrr resistance protein	NA	NA
Module E	Csa3M002740.1	Ccaat-binding transcription factor	PF00808(CCAAT-HAP3)	Histone like transcription factor
Module E	Csa2M008650.1	CDC26	NA	NA
Module E	Csa6M409970.1	Chloroplast outer envelope protein 8	NA	NA
Module E	Csa4M101280.1	Chlororespiratory reduction 7	NA	NA
Module E	Csa3M857580.1	CHP-rich zinc finger protein	NA	NA
Module E	Csa7M432010.1	Cinnamoyl-CoA reductase	NA	NA
Module E	Csa6M525430.1	Class III HD-Zip protein 4	PF02183(HD-ZIP)	Leucine zipper, homeobox-associated
Module E	Csa6M013940.1	Class III peroxidase	NA	NA
Module E	Csa4M626600.1	Class III peroxidase	NA	NA
Module E	Csa3M816170.1	Cleavage and polyadenylation specificity factor	NA	NA
Module E	Csa3M135690.1	CmE8 protein	NA	NA
Module E	Csa7M039250.1	Conserved gene of unknown function	NA	NA
Module E	Csa7M431350.1	Conserved gene of unknown function	NA	NA
Module E	Csa5M152830.1	Conserved gene of unknown function	NA	NA
Module E	Csa7M009710.1	Conserved gene of unknown function	NA	NA
Module E	Csa3M855270.1	Conserved gene of unknown function	NA	NA
Module E	Csa2M082200.1	Conserved gene of unknown function	NA	NA
Module E	Csa5M613600.1	Conserved gene of unknown function	NA	NA
Module E	Csa5M614630.1	Conserved gene of unknown function	NA	NA
Module E	Csa6M188040.1	Conserved gene of unknown function	NA	NA
Module E	Csa3M733260.1	Conserved gene of unknown function	NA	NA
Module E	Csa1M181260.1	Conserved gene of unknown function	NA	NA
Module E	Csa4M645970.1	Conserved gene of unknown function	NA	NA
Module E	Csa3M815420.1	Conserved gene of unknown function	NA	NA
Module E	Csa3M681670.1	Conserved gene of unknown function	NA	NA
Module E	Csa4M015790.1	Conserved gene of unknown function	NA	NA
Module E	Csa1M615710.1	Conserved gene of unknown function	NA	NA
Module E	Csa6M314120.1	Conserved gene of unknown function	NA	NA
Module E	Csa2M370400.1	Conserved gene of unknown function	NA	NA
Module E	Csa2M000470.1	Conserved gene of unknown function	NA	NA
Module E	Csa5M638300.1	Conserved gene of unknown function	NA	NA
Module E	Csa3M239250.1	Conserved gene of unknown function	NA	NA
Module E	Csa1M569190.1	Conserved gene of unknown function	NA	NA
Module E	Csa3M081350.1	Conserved gene of unknown function	NA	NA
Module E	Csa2M022800.1	Conserved gene of unknown function	NA	NA
Module E	Csa6M444980.1	Conserved gene of unknown function	NA	NA
Module E	Csa4M658500.1	Conserved gene of unknown function	NA	NA
Module E	Csa5M638360.1	Conserved gene of unknown function	NA	NA
Module E	Csa2M225340.1	Conserved gene of unknown function	NA	NA
Module E	Csa4M028990.1	Conserved gene of unknown function	NA	NA
Module E	Csa2M296000.1	Conserved gene of unknown function	NA	NA
Module E	Csa6M500470.1	Conserved gene of unknown function	NA	NA
Module E	Csa1M063490.1	Conserved gene of unknown function	NA	NA
Module E	Csa4M052080.1	Conserved gene of unknown function	NA	NA
Module E	Csa4M303090.1	Conserved gene of unknown function	NA	NA
Module E	Csa4M420180.1	Conserved gene of unknown function	NA	NA
Module E	Csa5M155490.1	Conserved gene of unknown function	NA	NA
Module E	Csa5M333030.1	Conserved gene of unknown function	NA	NA
Module E	Csa5M608110.1	Conserved gene of unknown function	NA	NA
Module E	Csa5M649290.1	Conserved gene of unknown function	NA	NA
Module E	Csa1M265640.1	Conserved gene of unknown function	NA	NA
Module E	Csa6M439950.1	Conserved gene of unknown function	NA	NA
Module E	Csa7M044220.1	Conserved gene of unknown function	NA	NA
Module E	Csa7M433180.1	Conserved gene of unknown function	NA	NA
Module E	Csa7M450720.1	Conserved gene of unknown function	NA	NA
Module E	Csa1M536320.1	Conserved gene of unknown function	NA	NA
Module E	Csa2M034810.1	Conserved gene of unknown function	NA	NA
Module E	Csa3M646590.1	Conserved gene of unknown function	NA	NA
Module E	Csa3M739000.1	Conserved peptide upstream open reading frame 47	NA	NA
Module E	Csa6M510360.1	Copine	NA	NA
Module E	Csa2M021730.1	Cyclin-dependent kinase	NA	NA
Module E	Csa1M574790.1	Cysteine synthase	NA	NA
Module E	Csa1M659030.1	Cysteine-rich peptide	NA	NA
Module E	Csa3M852620.1	Cytochrome P450	NA	NA
Module E	Csa6M492220.1	Cytochrome P450	NA	NA
Module E	Csa6M492230.1	Cytochrome P450	NA	NA
Module E	Csa4M621220.1	Cytochrome P450 monooxygenase CYP72A59	NA	NA
Module E	Csa1M574240.1	Cytochrome P450 monooxygenase CYP72A59	NA	NA
Module E	CsaUNM026680.1	D-galacturonic acid reductase 1	NA	NA
Module E	Csa5M290670.1	D-galacturonic acid reductase 1	NA	NA
Module E	Csa3M855390.1	Dentin sialophosphoprotein	NA	NA
Module E	Csa5M613530.1	Diadenosine 5',5'-P1,P4-tetraphosphate hydrolase	NA	NA
Module E	Csa1M072460.1	Diphosphonucleoside phosphohydrolase	NA	NA
Module E	Csa4M280640.1	Dirigent 2	NA	NA
Module E	Csa1M051730.1	DNA binding protein	PF00249(MYB)	Myb, DNA-binding
Module E	Csa2M000420.1	DNA binding protein	PF00170(bHLH)	Helix-loop-helix DNA binding
Module E	Csa3M817730.1	DNA binding protein	PF00249(G2-like)	Myb, DNA-binding
Module E	Csa6M141360.1	DNA binding protein	PF02183(HD-ZIP)	Leucine zipper, homeobox-associated
Module E	Csa6M187960.1	DNA binding protein	PF00249(MYB)	Myb, DNA-binding
Module E	Csa1M074400.1	DNA binding protein	PF00170(bHLH)	Helix-loop-helix DNA binding
Module E	Csa6M385120.1	DNA double-strand break repair rad50 ATPase	NA	NA
Module E	Csa3M881660.1	DNA photolyase	NA	NA
Module E	Csa2M030010.1	DNA polymerase	NA	NA
Module E	Csa7M071370.1	DNA polymerase kappa subunit	NA	NA
Module E	Csa3M890060.1	DNAJ heat shock N-terminal domain-containing protein	PF00249(MYB)	Myb, DNA-binding
Module E	Csa1M025260.1	DnaJ-like zinc-finger protein	NA	NA
Module E	Csa7M065180.1	Dnajc14 protein	NA	NA
Module E	Csa6M080410.1	Dolichyl pyrophosphate Glc1Man9GlcNAc2 alpha-1,3-glucosyltransferase	NA	NA
Module E	Csa5M182060.1	Dtdp-glucose 4-6-dehydratase	NA	NA
Module E	Csa5M546590.1	DUF26 domain-containing protein 1	NA	NA
Module E	Csa6M409950.1	Embryo-abundant protein	NA	NA
Module E	Csa3M872070.1	Endo-1,4-beta-glucanase	NA	NA
Module E	Csa1M256710.1	Endonuclease/exonuclease/phosphatase domain-containing protein	NA	NA
Module E	Csa1M062360.1	Endonuclease/exonuclease/phosphatase family protein	NA	NA
Module E	Csa3M734960.1	Endonuclease/exonuclease/phosphatase family protein	NA	NA
Module E	Csa1M507460.1	ENTH/VHS family protein	NA	NA
Module E	Csa6M486820.1	Essential meiotic endonuclease 1B	NA	NA
Module E	Csa1M212830.1	Ethylene-forming-enzyme-like dioxygenase	NA	NA
Module E	Csa1M263970.1	Ethylene-forming-enzyme-like dioxygenase	NA	NA
Module E	Csa1M586820.1	Excinuclease ABC, C subunit, N-terminal	PF02183(HD-ZIP)	Leucine zipper, homeobox-associated
Module E	Csa3M132530.1	F-box family protein	PF02701(Dof)	Zinc finger, Dof-type
Module E	Csa3M586950.1	F-box family protein	PF02701(Dof)	Zinc finger, Dof-type
Module E	Csa2M000440.1	FAD linked oxidase, N-terminal	NA	NA
Module E	Csa3M776320.1	Farnesylated protein-converting enzyme 2	NA	NA
Module E	Csa6M006850.1	Fatty acid desaturase	NA	NA
Module E	Csa3M146700.1	Ferredoxin-1	NA	NA
Module E	Csa5M373210.1	Fiber protein Fb34	NA	NA
Module E	Csa3M033780.1	Flavin-containing monooxygenase FM GS-X-like 3	NA	NA
Module E	Csa3M345390.1	Fructokinase 3	NA	NA
Module E	Csa4M126480.1	FRUITFULL-like MADS-box	PF00319(MIKC)	Transcription factor, MADS-box
Module E	Csa5M601500.1	Galactinol synthase	NA	NA
Module E	Csa5M155440.1	Gene of unknown function	NA	NA
Module E	Csa2M263880.1	Gene of unknown function	NA	NA
Module E	Csa4M297430.1	Gene of unknown function	NA	NA
Module E	Csa3M823630.1	Gene of unknown function	NA	NA
Module E	Csa4M038750.1	Gene of unknown function	NA	NA
Module E	Csa4M363440.1	Gene of unknown function	NA	NA
Module E	Csa5M494400.1	Gene of unknown function	NA	NA
Module E	Csa5M523110.1	Gene of unknown function	NA	NA
Module E	Csa5M613630.1	Gene of unknown function	NA	NA
Module E	Csa5M649900.1	Gene of unknown function	NA	NA
Module E	Csa6M405360.1	Gene of unknown function	NA	NA
Module E	Csa6M487730.1	Gene of unknown function	NA	NA
Module E	Csa7M012390.1	Gene of unknown function	NA	NA
Module E	Csa7M018760.1	Gene of unknown function	NA	NA
Module E	Csa7M133920.1	Gene of unknown function	NA	NA
Module E	Csa7M393980.1	Gene of unknown function	NA	NA
Module E	Csa1M589680.1	Gene of unknown function	NA	NA
Module E	Csa2M060510.1	Gene of unknown function	NA	NA
Module E	Csa2M149440.1	Gene of unknown function	NA	NA
Module E	Csa2M223680.1	Gene of unknown function	NA	NA
Module E	Csa1M038920.1	Gene of unknown function	NA	NA
Module E	Csa3M126950.1	Gene of unknown function	NA	NA
Module E	Csa3M175680.1	Gene of unknown function	NA	NA
Module E	Csa3M354480.1	Gene of unknown function	NA	NA
Module E	Csa4M664440.1	General substrate transporter	NA	NA
Module E	Csa1M294030.1	Glutamate receptor	NA	NA
Module E	Csa1M294040.1	Glutamate receptor	NA	NA
Module E	Csa1M294050.1	Glutamate receptor	NA	NA
Module E	Csa2M357220.1	Glutamate-gated kainate-type ion channel receptor subunit GluR5	NA	NA
Module E	Csa4M628860.1	Glutamate-gated kainate-type ion channel receptor subunit glur5	NA	NA
Module E	Csa2M336130.1	Glutathione S-transferase	NA	NA
Module E	Csa4M304250.1	Glutathione S-transferase	NA	NA
Module E	Csa4M064640.1	Glutathione S-transferase	NA	NA
Module E	Csa4M303680.1	Glutathione S-transferase	NA	NA
Module E	Csa4M304750.1	Glutathione S-transferase GST 13	NA	NA
Module E	Csa7M446950.1	Glycerate dehydrogenase	NA	NA
Module E	Csa5M140530.1	GRAS family transcription factor	PF03514(GRAS)	Transcription factor GRAS
Module E	Csa5M153680.1	GRF domain class transcription factor	PF08880(GRF)	Glutamine-Leucine-Glutamine, QLQ
Module E	Csa4M005540.1	GTP binding protein	NA	NA
Module E	Csa7M073640.1	Guanylate kinase	NA	NA
Module E	Csa3M734070.1	HLIP/ne helix protein	NA	NA
Module E	Csa6M005150.1	HMG-I and HMG-Y, DNA-binding	NA	NA
Module E	Csa3M791510.1	Homogentisate prenyltransferase	NA	NA
Module E	Csa5M593400.1	Hydrolase, hydrolyzing -glycosyl compounds	NA	NA
Module E	Csa3M172410.1	Hypothetical salt-inducible protein	NA	NA
Module E	Csa1M397140.1	Integral membrane family protein	NA	NA
Module E	Csa6M112500.1	Kelch domain-containing protein	NA	NA
Module E	Csa7M067430.1	Kinase	NA	NA
Module E	Csa1M240580.1	Kinesin motor domain	NA	NA
Module E	Csa5M503560.1	Leukotriene A-4 hydrolase	NA	NA
Module E	Csa3M134780.1	Ligopeptide transporter	NA	NA
Module E	Csa1M329900.1	Ligopeptide transporter	NA	NA
Module E	Csa3M174560.1	Lipid binding protein	NA	NA
Module E	Csa6M149390.1	Lysosomal Pro-X carboxypeptidase	NA	NA
Module E	Csa1M471470.1	Malate dehydrogenase [NADP], chloroplastic	NA	NA
Module E	Csa3M214020.1	Maternal effect embryo arrest 9 protein	NA	NA
Module E	Csa6M425080.1	Membrane-associated kinase regulator 1	NA	NA
Module E	Csa6M113600.1	Metal ion binding protein	NA	NA
Module E	Csa2M036730.1	Metal-dependent phosphohydrolase HD domain-containing protein	NA	NA
Module E	Csa3M848240.1	Metallo-beta-lactamase family protein	NA	NA
Module E	Csa6M205820.1	Metalloendopeptidase	NA	NA
Module E	Csa4M005520.1	Methyl-CpG-binding domain-containing protein 10	NA	NA
Module E	Csa7M420810.1	Methylase	NA	NA
Module E	Csa7M135920.1	Mitochondrial processing peptidase alpha subunit	NA	NA
Module E	Csa3M171100.1	Mitochondrial pyruvate dehydrogenase kinase	NA	NA
Module E	Csa5M156130.1	Molybdopterin cofactor sulfurase	NA	NA
Module E	Csa1M050540.1	Molybdopterin cofactor sulfurase	NA	NA
Module E	Csa4M050210.1	Monoxygenase	NA	NA
Module E	Csa2M020870.1	MRGH5	NA	NA
Module E	Csa4M616780.1	N-acetylglucosamine kinase	NA	NA
Module E	Csa5M311820.1	N-acetyltransferase mak3	NA	NA
Module E	Csa6M139170.1	NAC domain protein	PF02365(NAC)	No apical meristem (NAM) protein
Module E	Csa7M022420.1	NAC domain protein	PF02365(NAC)	No apical meristem (NAM) protein
Module E	Csa4M608170.1	NAC domain protein	PF02365(NAC)	No apical meristem (NAM) protein
Module E	Csa7M020910.1	NAC domain protein NAC6	PF02365(NAC)	No apical meristem (NAM) protein
Module E	Csa1M009760.1	NAD-malate dehydrogenase	NA	NA
Module E	Csa5M435080.1	NAD(P)H:quinone oxidoreductase	NA	NA
Module E	Csa1M070620.1	Negative regulator of the PH system	NA	NA
Module E	Csa2M222120.1	Neurogenic locus notch protein	NA	NA
Module E	Csa3M003980.1	Neutral alpha-glucosidase ab	NA	NA
Module E	Csa6M404120.1	Nitrate transporter	NA	NA
Module E	Csa1M008560.1	Nitrate transporter	NA	NA
Module E	Csa3M728130.1	Non-specific lipid-transfer protein	NA	NA
Module E	Csa5M589340.1	Non-specific lipid-transfer protein	NA	NA
Module E	Csa7M072800.1	NtPRp27	NA	NA
Module E	Csa5M601610.1	Nucleoside transporter	NA	NA
Module E	Csa3M901080.1	P-glycoprotein	NA	NA
Module E	Csa1M597780.1	Pectinesterase	NA	NA
Module E	Csa1M629100.1	Pentatricopeptide	NA	NA
Module E	Csa3M890050.1	Pentatricopeptide repeat-containing protein	NA	NA
Module E	Csa6M349820.1	Pentatricopeptide repeat-containing protein	NA	NA
Module E	Csa3M858120.1	Pentatricopeptide repeat-containing protein	NA	NA
Module E	Csa1M524740.1	Pentatricopeptide repeat-containing protein, chloroplastic	NA	NA
Module E	Csa7M291190.1	Peptidase	NA	NA
Module E	Csa4M571740.1	Peptidase S41 family protein	NA	NA
Module E	Csa4M007610.1	Peptide/nitrate transporter	NA	NA
Module E	Csa1M599570.1	Peptidyl-tRNA hydrolase	NA	NA
Module E	Csa6M213910.1	Peroxidase	NA	NA
Module E	Csa7M004100.1	Phd finger transcription factor	PF000628(HB-PHD)	Zinc finger, PHD-finger
Module E	Csa3M127800.1	Phosphatidylinositol n-acetylglucosaminyltransferase subunit p	NA	NA
Module E	Csa3M006690.1	Phosphoribulokinase	NA	NA
Module E	Csa5M490820.1	Photosystem I light-harvesting chlorophyll a/b-binding protein	NA	NA
Module E	Csa6M525340.1	Photosystem I reaction center subunit X	NA	NA
Module E	Csa6M439930.1	Photosystem II 5 kDa protein, chloroplast	NA	NA
Module E	Csa3M875430.1	Plastocyanin A, chloroplast	NA	NA
Module E	Csa4M046710.1	Polygalacturonase-inhibiting protein	NA	NA
Module E	Csa1M045710.1	Polynucleotide 5'-hydroxyl-kinase NL9	NA	NA
Module E	Csa4M627160.1	Polynucleotide kinase-3'-phosphatase	NA	NA
Module E	Csa3M791520.1	Prenyltransferase	NA	NA
Module E	Csa3M121010.1	Programmed cell death 7	NA	NA
Module E	Csa2M417840.1	Protease ecfE	NA	NA
Module E	Csa3M207360.1	Protein disulfide isomerase	NA	NA
Module E	Csa3M881740.1	Protein kinase	NA	NA
Module E	Csa2M382510.1	Protein kinase family protein	NA	NA
Module E	Csa6M408150.1	Protein mrp	NA	NA
Module E	Csa3M168980.1	Protein Pop3	NA	NA
Module E	Csa3M146680.1	Protein translocase	NA	NA
Module E	Csa5M585390.1	Protein ZINC INDUCED FACILITATR-LIKE 1	NA	NA
Module E	Csa5M586020.1	Pseudouridine synthase	NA	NA
Module E	Csa7M041290.1	Ptic atrophy 3 protein	NA	NA
Module E	Csa3M363190.1	Pyridoxal kinase	NA	NA
Module E	Csa5M209490.1	R2r3-myb transcription factor	PF00249(MYB)	Myb, DNA-binding
Module E	Csa3M730910.1	Receptor lectin protein kinase	NA	NA
Module E	Csa6M190460.1	Receptor protein kinase	NA	NA
Module E	Csa7M446720.1	Regulator of telomere elongation helicase 1 rtel1	NA	NA
Module E	Csa3M816080.1	Remorin	NA	NA
Module E	Csa7M072740.1	Resveratrol/hydroxycinnamic acid -glucosyltransferase	NA	NA
Module E	Csa6M525680.1	Reticuline oxidase	NA	NA
Module E	Csa3M824960.1	Rhodanese homology domain-containing protein	NA	NA
Module E	Csa6M095890.1	Ribonucleoprotein, chloroplast	NA	NA
Module E	Csa6M486750.1	Ribonucleoside-diphosphate reductase	NA	NA
Module E	Csa6M476670.1	Ring finger protein	NA	NA
Module E	Csa2M238760.1	Ring finger protein	NA	NA
Module E	Csa4M051570.1	Ring finger protein	NA	NA
Module E	Csa2M382800.1	RNA lariat debranching enzyme	NA	NA
Module E	Csa5M564290.1	RNA-dependent RNA polymerase	NA	NA
Module E	Csa4M113150.1	Root phototropism protein 3	NA	NA
Module E	Csa3M850630.1	S-locus-specific glycoprotein S6	NA	NA
Module E	Csa6M290280.1	Senescence-associated protein	NA	NA
Module E	Csa4M099770.1	Serine carboxypeptidase-like 25	NA	NA
Module E	Csa7M420780.1	Serine carboxypeptidase-like 34	NA	NA
Module E	Csa4M377740.1	Serine hydroxymethyltransferase	NA	NA
Module E	Csa1M264520.1	Serine-rich protein	NA	NA
Module E	Csa2M354940.1	Serine-threonine protein kinase, plant-type	NA	NA
Module E	Csa2M354950.1	Serine-threonine protein kinase, plant-type	NA	NA
Module E	Csa3M730960.1	Serine/threonine-protein kinase bri1	NA	NA
Module E	Csa1M701280.1	Serine/threonine-protein kinase PBS1	NA	NA
Module E	Csa5M561260.1	SET domain containing protein	NA	NA
Module E	Csa6M487590.1	Shikimate kinase	NA	NA
Module E	Csa3M778250.1	Short chain alcohol dehydrogenase	NA	NA
Module E	Csa4M192180.1	Short-chain type dehydrogenase	NA	NA
Module E	Csa1M612860.1	Silverleaf whitefly-induced protein 3	NA	NA
Module E	Csa4M013560.1	SJNBa0008A08.11 protein	NA	NA
Module E	Csa5M148590.1	SJNBa0013K16.11 protein	NA	NA
Module E	Csa2M372740.1	SJNBa0068L06.4 protein	NA	NA
Module E	Csa3M127120.1	SJNBa008606.11 protein	NA	NA
Module E	Csa6M079190.1	SJNBa008606.11 protein	NA	NA
Module E	Csa6M118320.1	SJNBb0004G23.6 protein	NA	NA
Module E	Csa4M620590.1	SJNBb0116K07.5 protein	NA	NA
Module E	Csa3M889950.1	SKIP interacting protein 16	NA	NA
Module E	Csa4M455680.1	Snf1 kinase	NA	NA
Module E	Csa4M622840.1	Sodium-bile acid cotransporter	NA	NA
Module E	Csa1M015030.1	SPPA (signal peptide peptidase)	NA	NA
Module E	Csa3M567830.1	Squamosa promoter-binding protein	PF03110(SBP)	Transcription factor, SBP-box
Module E	Csa6M410630.1	Ssl1378 protein	NA	NA
Module E	Csa1M524690.1	Sugar transporter	NA	NA
Module E	Csa5M505740.1	Sulfate transporter	NA	NA
Module E	Csa1M571850.1	Superoxide dismutase	NA	NA
Module E	Csa3M038120.1	Superoxide dismutase copper chaperone	NA	NA
Module E	Csa6M476690.1	Syntaxin	NA	NA
Module E	Csa6M476680.1	Syntaxin	NA	NA
Module E	Csa5M175170.1	TCP domain class transcription factor	PF03634(TCP)	Transcription factor, TCP
Module E	Csa1M009680.1	TCP domain class transcription factor	PF03634(TCP)	Transcription factor, TCP
Module E	Csa7M447010.1	Thylakoid membrane phosphoprotein 14 kDa, chloroplast	NA	NA
Module E	Csa6M110310.1	Thymidine kinase	NA	NA
Module E	Csa2M020860.1	TIR-NBS-LRR disease resistance protein	NA	NA
Module E	Csa1M031840.1	TPR domain containing protein	NA	NA
Module E	Csa7M341240.1	Transcription factor	PF10545(Trihelix)	MADF domain
Module E	Csa3M016400.1	Transcription factor	PF06507(ARR-B)	Response regulator, plant B-type
Module E	Csa5M605000.1	Transcription factor	PF03634(TCP)	Transcription factor, TCP
Module E	Csa3M172980.2	Transcription factor	PF00170(bHLH)	Helix-loop-helix DNA binding
Module E	Csa1M713660.1	Transducin	NA	NA
Module E	Csa2M416210.1	Transferase	NA	NA
Module E	Csa4M053280.1	Transferase	NA	NA
Module E	Csa4M053270.1	Transferase	NA	NA
Module E	Csa5M522940.1	TRNA-pseudouridine synthase	NA	NA
Module E	Csa4M638490.1	Tubulin gamma complex-associated protein	NA	NA
Module E	Csa5M456720.1	Ubiquitin ligase SINAT5	NA	NA
Module E	Csa3M016980.1	Ubiquitin-protein ligase	NA	NA
Module E	Csa4M095030.1	Ubiquitin-protein ligase	NA	NA
Module E	Csa6M421600.1	Ubiquitin-protein ligase	NA	NA
Module E	Csa3M126220.1	UDP-D-glucuronic acid 4-epimerase	NA	NA
Module E	Csa7M073500.1	UDP-glucosyltransferase	NA	NA
Module E	Csa6M498400.1	UDP-glucosyltransferase	NA	NA
Module E	Csa1M058680.1	UL36	PF00847(ERF)	Pathogenesis-related transcriptional factor/ERF, DNA-binding
Module E	Csa5M139070.1	UP-9A	NA	NA
Module E	Csa5M590070.1	Urease	NA	NA
Module E	Csa3M073830.1	Ureidoglycine aminohydrolase	NA	NA
Module E	Csa3M285540.1	Valyl-tRNA synthetase	NA	NA
Module E	Csa1M573020.1	Vesicle-associated protein 2-2	NA	NA
Module E	Csa5M000020.1	Vitellogenic carboxypeptidase	NA	NA
Module E	Csa3M099650.1	Wound-induced protein	NA	NA
Module E	Csa4M050120.1	WRKY protein	PF03106(WRKY)	DNA-binding WRKY
Module E	Csa1M469740.1	WRKY protein	PF03106(WRKY)	DNA-binding WRKY
Module E	Csa6M366380.1	WRKY transcription factor	PF03106(WRKY)	DNA-binding WRKY
Module E	Csa6M366370.1	WRKY32	PF03106(WRKY)	DNA-binding WRKY
Module E	Csa1M586750.1	Xaa-pro dipeptidase	NA	NA
Module E	Csa1M031740.1	Xidoreductase	NA	NA
Module E	Csa2M010260.1	Xidoreductase	NA	NA
Module E	Csa1M580220.1	Xidoreductase/ transition metal ion binding protein	NA	NA
Module E	Csa5M593340.1	Xysterol-binding protein	NA	NA
Module E	Csa5M160780.1	Zinc finger	PF00096(C2H2)	Zinc finger, C2H2-type
Module E	Csa3M731740.1	Zinc finger protein	PF04434(FAR1)	Zinc finger, SWIM-type
Module E	Csa2M000930.1	Zinc finger protein	PF00096(C2H2)	Zinc finger, C2H2-type
Module E	Csa5M489320.1	Zinc knuckle (CCHC-type) family protein	NA	NA
Module F	Csa4M649640.1	3-ketoacyl-CoA synthase	NA	NA
Module F	Csa6M302180.1	3-ketoacyl-CoA synthase	NA	NA
Module F	Csa6M364110.1	30S ribosomal protein S14, chloroplastic	NA	NA
Module F	Csa4M154310.1	30S ribosomal protein S3, chloroplastic	NA	NA
Module F	Csa1M540870.1	50S ribosomal protein L16, chloroplastic	NA	NA
Module F	Csa4M056690.1	AAA-type ATPase	NA	NA
Module F	Csa6M338660.1	Acyl-[acyl-carrier-protein] desaturase	NA	NA
Module F	Csa4M006350.1	Adenylate cyclase	NA	NA
Module F	Csa2M010240.1	Alba DNA/RNA-binding protein	NA	NA
Module F	Csa3M731120.1	ALC-interacting protein 1	NA	NA
Module F	Csa3M903470.1	Aluminum-activated malate transporter 14	NA	NA
Module F	Csa6M513710.1	Ankyrin repeat family protein	NA	NA
Module F	Csa2M001000.1	AP2 domain class transcription factor	PF00847(ERF)	Pathogenesis-related transcriptional factor/ERF, DNA-binding
Module F	Csa2M279260.1	AP2 domain class transcription factor	PF00847(ERF)	Pathogenesis-related transcriptional factor/ERF, DNA-binding
Module F	Csa6M450350.1	ATCSLA09	NA	NA
Module F	Csa5M333040.1	ATEXPA13	NA	NA
Module F	Csa7M219780.1	ATP binding protein	NA	NA
Module F	Csa3M143580.1	Auxin-responsive protein IAA	PF00072(ARF)	Auxin response factor
Module F	Csa4M051450.1	Avr9/Cf-9 rapidly elicited protein 194	NA	NA
Module F	Csa4M011820.2	Bcl-2-associated athanogene	NA	NA
Module F	Csa5M174560.1	BCL-2-associated athanogene 3	NA	NA
Module F	Csa3M824220.1	Blue copper protein	NA	NA
Module F	Csa3M536670.1	Boron transporter	NA	NA
Module F	Csa6M495780.1	CAMTA domain class transcription factor	NA	NA
Module F	Csa7M190690.1	Chaperone protein DNAj	NA	NA
Module F	Csa3M166220.1	Chitinase	NA	NA
Module F	Csa1M604080.1	Chromomethylase 3	NA	NA
Module F	Csa4M162850.1	Conserved gene of unknown function	NA	NA
Module F	Csa6M109710.1	Conserved gene of unknown function	NA	NA
Module F	Csa2M035540.1	Conserved gene of unknown function	NA	NA
Module F	Csa6M109720.1	Conserved gene of unknown function	NA	NA
Module F	Csa3M824790.1	Conserved gene of unknown function	NA	NA
Module F	Csa4M006170.1	Conserved gene of unknown function	NA	NA
Module F	Csa4M006440.1	Conserved gene of unknown function	NA	NA
Module F	Csa4M312800.1	Conserved gene of unknown function	NA	NA
Module F	Csa6M538750.1	Conserved gene of unknown function	NA	NA
Module F	Csa7M448060.1	Conserved gene of unknown function	NA	NA
Module F	Csa7M452980.1	Conserved gene of unknown function	NA	NA
Module F	Csa2M174080.1	Conserved gene of unknown function	NA	NA
Module F	Csa2M377870.1	Conserved gene of unknown function	NA	NA
Module F	Csa3M110030.1	Conserved gene of unknown function	NA	NA
Module F	Csa3M199550.1	Conserved gene of unknown function	NA	NA
Module F	Csa6M429060.1	Copper ion binding protein	NA	NA
Module F	Csa3M850500.1	Core-2/I-branching beta-1,6-N-acetylglucosaminyltransferase family protein	NA	NA
Module F	Csa6M062310.1	Cox19-like CHCH family protein	NA	NA
Module F	Csa5M158490.1	CPD photolyase	NA	NA
Module F	Csa3M881910.1	Cyclic nucleotide-gated ion channel 14	NA	NA
Module F	Csa3M127030.1	Cyclin-dependent protein kinase	NA	NA
Module F	Csa4M641760.1	Cytochrome P450	NA	NA
Module F	Csa6M044530.1	Cytochrome P450 77A3	NA	NA
Module F	Csa3M841480.1	DNA binding protein	PF00170(bHLH)	Helix-loop-helix DNA binding
Module F	Csa2M080170.1	DNA binding protein	PF00170(bHLH)	Helix-loop-helix DNA binding
Module F	Csa2M372710.1	DNA binding protein	PF00170(bHLH)	Helix-loop-helix DNA binding
Module F	Csa4M051500.1	DNA binding protein	PF00847(ERF)	Pathogenesis-related transcriptional factor/ERF, DNA-binding
Module F	Csa2M033360.1	DNA helicase hus2	NA	NA
Module F	Csa6M094750.1	DNA primase large subunit	NA	NA
Module F	Csa3M589580.1	DNA-binding storekeeper protein	NA	NA
Module F	Csa5M605720.1	Dof1 protein	PF02701(Dof)	Zinc finger, Dof-type
Module F	Csa1M039960.1	Dof22	PF02701(Dof)	Zinc finger, Dof-type
Module F	Csa7M380120.1	E2F4,5	PF02701(Dof)	Zinc finger, Dof-type
Module F	Csa3M145780.1	Early light induced protein	NA	NA
Module F	Csa3M748200.1	Embryonic protein DC-8	NA	NA
Module F	Csa3M911280.1	Ethphon-induced protein	NA	NA
Module F	Csa6M014540.1	Expansin	NA	NA
Module F	Csa7M069130.1	F-box domain containing protein	PF02701(Dof)	Zinc finger, Dof-type
Module F	Csa1M032490.1	F-box family protein	PF02701(Dof)	Zinc finger, Dof-type
Module F	Csa7M037510.1	Fasciclin-like arabinogalactan protein 2	NA	NA
Module F	Csa1M181330.1	Galactinol synthase 3	NA	NA
Module F	Csa3M516500.1	Gene of unknown function	NA	NA
Module F	Csa3M665100.1	Gene of unknown function	NA	NA
Module F	Csa3M731760.1	Gene of unknown function	NA	NA
Module F	Csa3M734890.1	Gene of unknown function	NA	NA
Module F	Csa3M791500.1	Gene of unknown function	NA	NA
Module F	Csa3M824980.1	Gene of unknown function	NA	NA
Module F	Csa4M000800.1	Gene of unknown function	NA	NA
Module F	Csa4M304780.1	Gene of unknown function	NA	NA
Module F	Csa4M539620.1	Gene of unknown function	NA	NA
Module F	Csa5M522990.1	Gene of unknown function	NA	NA
Module F	Csa5M605200.1	Gene of unknown function	NA	NA
Module F	Csa5M622650.1	Gene of unknown function	NA	NA
Module F	Csa5M649260.1	Gene of unknown function	NA	NA
Module F	Csa6M513650.1	Gene of unknown function	NA	NA
Module F	Csa7M061700.1	Gene of unknown function	NA	NA
Module F	Csa1M600900.1	Gene of unknown function	NA	NA
Module F	Csa2M034630.1	Gene of unknown function	NA	NA
Module F	Csa2M292750.1	Gene of unknown function	NA	NA
Module F	Csa2M361510.1	Gene of unknown function	NA	NA
Module F	Csa2M405000.1	Gene of unknown function	NA	NA
Module F	Csa2M435480.1	Gene of unknown function	NA	NA
Module F	Csa3M002410.1	Gene of unknown function	NA	NA
Module F	Csa1M042810.1	Gene of unknown function	NA	NA
Module F	Csa2M354730.1	GTP binding protein	NA	NA
Module F	CsaUNM006760.1	High mobility group family	NA	NA
Module F	Csa1M392600.1	Histone H3	NA	NA
Module F	Csa4M312300.1	Hypothetical cytoskeletal protein	PF00249(G2-like)	Myb, DNA-binding
Module F	Csa5M198180.1	Inframe stop codon	NA	NA
Module F	Csa6M080370.1	Invertase inhibitor	NA	NA
Module F	Csa3M239280.1	IQ-domain 21	NA	NA
Module F	Csa3M182110.1	KDEL motif-containing protein 1	NA	NA
Module F	Csa5M171700.1	Kinesin	NA	NA
Module F	Csa6M407060.1	Kinesin-II 85 kDa subunit	NA	NA
Module F	Csa2M373480.1	Lachrymatory-factor synthase	NA	NA
Module F	Csa6M425170.1	Late embryogenesis abundant hydroxyproline-rich glycoprotein	NA	NA
Module F	Csa3M838790.1	Leosin	NA	NA
Module F	Csa4M290740.1	Leucine rich repeat protein	NA	NA
Module F	CsaUNM008830.1	Light repressible receptor protein kinase	NA	NA
Module F	Csa2M028480.1	Lipoxygenase	NA	NA
Module F	Csa5M167200.1	Mannose-6-phosphate isomerase	NA	NA
Module F	Csa2M384430.1	Membrane protein	NA	NA
Module F	Csa3M149330.1	Membrane-associated kinase regulator 1	NA	NA
Module F	Csa7M432060.1	Mitochondrial glycoprotein family protein	NA	NA
Module F	Csa3M020080.1	Mitochondrial small heat shock protein	NA	NA
Module F	Csa3M020090.1	Mitochondrial small heat shock protein	NA	NA
Module F	Csa4M622830.1	Mixed-lineage leukemia protein	NA	NA
Module F	Csa2M151580.1	Mtn21	NA	NA
Module F	Csa4M638510.1	MYB transcription factor	PF00249(MYB)	Myb, DNA-binding
Module F	Csa6M121970.1	MYB transcription factor	PF00249(MYB)	Myb, DNA-binding
Module F	Csa5M604170.1	Nitrate transporter	NA	NA
Module F	Csa2M009510.1	Nucleic acid binding protein	NA	NA
Module F	Csa3M874380.1	Nucleoredoxin	NA	NA
Module F	Csa1M478590.1	Nudix hydrolase 15, mitochondrial	NA	NA
Module F	Csa2M294910.1	Patatin	NA	NA
Module F	Csa3M624020.1	Pectate lyase	NA	NA
Module F	Csa7M414390.1	Pectinesterase	NA	NA
Module F	Csa5M604190.1	Pentatricopeptide repeat-containing protein	NA	NA
Module F	Csa3M134870.1	Peroxisomal membrane protein	NA	NA
Module F	Csa3M814370.1	Phytochrome kinase substrate 1,	NA	NA
Module F	Csa2M108600.1	Phytochrome-kinase-substrate	NA	NA
Module F	Csa2M359990.1	Plant origin recognition complex subunit	NA	NA
Module F	Csa3M121050.1	Proline iminopeptidase	NA	NA
Module F	Csa3M003480.1	Protein AFR	NA	NA
Module F	Csa3M881700.1	Protein kinase family protein	NA	NA
Module F	Csa6M105160.1	R2r3-myb transcription factor	PF00249(MYB)	Myb, DNA-binding
Module F	Csa1M004110.1	R2r3-myb transcription factor	PF00249(MYB)	Myb, DNA-binding
Module F	Csa1M004120.1	R2r3-myb transcription factor	PF00249(MYB)	Myb, DNA-binding
Module F	Csa2M297190.1	RAB7A	NA	NA
Module F	Csa4M188390.1	Rad1 DNA damage checkpoint protein	NA	NA
Module F	Csa2M292820.1	RALFL33	NA	NA
Module F	Csa4M640990.1	Receptor protein kinase	NA	NA
Module F	Csa1M013800.1	Replication factor A 1, rfa1	NA	NA
Module F	Csa2M108700.1	Rigin recognition complex subunit	NA	NA
Module F	Csa7M448680.1	SAUR family protein	NA	NA
Module F	Csa1M654920.1	Serine carboxypeptidase	NA	NA
Module F	Csa3M200700.1	Serine-threonine protein kinase, plant-type	NA	NA
Module F	Csa6M151710.1	Serine/threonine protein kinase	NA	NA
Module F	Csa2M379260.1	Serine/threonine protein phosphatase 2A 57 kDa regulatory subunit B' iota isoform	NA	NA
Module F	Csa2M236620.1	Serine/threonine-protein kinase SAPK10	NA	NA
Module F	Csa4M312810.1	SJNBa0027P08.12 protein	NA	NA
Module F	Csa4M312820.1	SJNBa0027P08.12 protein	NA	NA
Module F	Csa1M073750.1	Sphingolipid delta 4 desaturase/C-4 hydroxylase protein des2	NA	NA
Module F	Csa3M822190.1	Thioredoxin fold	NA	NA
Module F	Csa3M002310.1	Transducin/WD40 domain-containing protein	NA	NA
Module F	Csa5M590060.1	TU domain-containing protein 6B	NA	NA
Module F	Csa6M511850.1	Ubiquitin thiolesterase	NA	NA
Module F	Csa3M271310.1	Ubiquitin-protein ligase	NA	NA
Module F	Csa7M447940.1	Vule receptor-like kinase 28	NA	NA
Module F	Csa1M015060.1	WD-repeat protein	NA	NA
Module F	Csa3M002750.1	Zeamatin	NA	NA
Module F	Csa2M406660.1	Zinc finger protein	PF00096(C2H2)	Zinc finger, C2H2-type
Module F	Csa1M569480.1	Zinc finger protein	PF00096(C2H2)	Zinc finger, C2H2-type
Module F	Csa5M636510.1	Zinc finger-homeodomain protein 1	PF04770(ZF-HD)	ZF-HD homeobox protein, Cys/His-rich dimerixation domain
Module F	Csa6M108590.1	Zinc ion binding protein	NA	NA
Module G	Csa3M645970.1	(S)-2-hydroxy-acid oxidase	NA	NA
Module G	Csa7M253210.1	1-acyl-sn-glycerol-3-phosphate acyltransferase	NA	NA
Module G	Csa4M361270.1	1-aminocyclopropane-1-carboxylate oxidase	NA	NA
Module G	Csa7M378370.1	1-aminocyclopropane-1-carboxylate oxidase	NA	NA
Module G	Csa5M420330.1	1,3-beta-glucan synthase component family protein	NA	NA
Module G	Csa3M855960.1	2-hydroxyacid dehydrogenase	NA	NA
Module G	Csa4M001550.1	3'-N-debenzoyl-2'-deoxytaxol N-benzoyltransferase	NA	NA
Module G	Csa3M651880.1	Actin binding protein	PF03195(LBD)	Lateral organ boundaries, LOB
Module G	Csa5M604110.1	Actin cross-linking protein	NA	NA
Module G	Csa5M160770.1	Adenine phosphoribosyltransferase	NA	NA
Module G	Csa1M042260.1	Agenet domain-containing protein / bromo-adjacent homology	NA	NA
Module G	Csa6M507360.1	Ammonium transporter	NA	NA
Module G	Csa2M248680.1	AMP-activated protein kinase, gamma regulatory subunit	NA	NA
Module G	Csa1M385570.1	Anaphase-promoting complex subunit	NA	NA
Module G	Csa6M149940.1	ARM repeat-containing protein	NA	NA
Module G	Csa4M329570.1	Aspartate aminotransferase	NA	NA
Module G	Csa3M045200.1	AtMYB103/AtMYB80	PF00249(MYB)	Myb, DNA-binding
Module G	Csa1M011550.1	ATP binding protein	NA	NA
Module G	Csa4M624430.1	ATP binding protein	NA	NA
Module G	Csa5M367180.1	ATP synthase subunit beta, plastid	NA	NA
Module G	Csa3M653390.1	ATP-binding cassette transporter ABC3	NA	NA
Module G	Csa2M309380.1	Avr9 elicitor response protein	NA	NA
Module G	Csa1M588500.1	Beta-galactosidase	NA	NA
Module G	Csa7M452130.1	BRASSINSTERID INSENSITIVE 1-associated receptor kinase 1	NA	NA
Module G	Csa2M381650.1	BZIP2	PF07716(bZIP)	Basic leucine zipper
Module G	Csa1M240060.1	Calcium-binding EF-hand family protein	NA	NA
Module G	Csa3M223310.1	Calmodulin binding protein	NA	NA
Module G	Csa2M048830.1	CASP PPTRDRAFT_578614	PF10545(Trihelix)	MADF domain
Module G	Csa5M182050.1	CASP RCM_0464280	PF10545(Trihelix)	MADF domain
Module G	Csa7M425920.1	Cc-nbs-lrr resistance protein	NA	NA
Module G	Csa6M361230.1	Ceramidase	NA	NA
Module G	Csa3M735010.1	Chloroplast-targeted copper chaperone	NA	NA
Module G	Csa2M349010.1	Chromosoma associate protein subunit H2	NA	NA
Module G	Csa5M172910.1	Chromosome transmission fidelity protein 8	NA	NA
Module G	Csa1M256790.1	Conserved gene of unknown function	NA	NA
Module G	Csa2M381810.1	Conserved gene of unknown function	NA	NA
Module G	Csa2M033370.1	Conserved gene of unknown function	NA	NA
Module G	Csa3M523070.1	Conserved gene of unknown function	NA	NA
Module G	Csa6M476650.1	Conserved gene of unknown function	NA	NA
Module G	Csa6M407100.1	Conserved gene of unknown function	NA	NA
Module G	Csa1M423280.1	Conserved gene of unknown function	NA	NA
Module G	Csa1M704090.1	Conserved gene of unknown function	NA	NA
Module G	Csa4M088740.1	Conserved gene of unknown function	NA	NA
Module G	Csa7M447720.1	Conserved gene of unknown function	NA	NA
Module G	Csa6M188110.1	Conserved gene of unknown function	NA	NA
Module G	Csa5M429950.1	Conserved gene of unknown function	NA	NA
Module G	Csa4M030990.1	Conserved gene of unknown function	NA	NA
Module G	Csa4M047910.1	Conserved gene of unknown function	NA	NA
Module G	Csa4M639170.1	Conserved gene of unknown function	NA	NA
Module G	Csa5M505220.1	Conserved gene of unknown function	NA	NA
Module G	Csa6M091880.1	Conserved gene of unknown function	NA	NA
Module G	Csa7M043690.1	Conserved gene of unknown function	NA	NA
Module G	Csa2M035380.1	Conserved gene of unknown function	NA	NA
Module G	Csa2M379200.1	Conserved gene of unknown function	NA	NA
Module G	Csa1M038890.1	Conserved gene of unknown function	NA	NA
Module G	Csa3M118200.1	Conserved gene of unknown function	NA	NA
Module G	Csa5M157240.1	Cucumisin	NA	NA
Module G	Csa3M816040.1	Cysteine synthase	NA	NA
Module G	Csa4M647490.1	Cytokinin oxidase	NA	NA
Module G	Csa5M587730.1	DAG	NA	NA
Module G	Csa6M504600.1	Dimethyladenosine transferase	NA	NA
Module G	Csa7M238990.1	Disease resistance-responsive (Dirigent) family protein	NA	NA
Module G	Csa3M176860.1	DNA binding protein	PF00249(MYB)	Myb, DNA-binding
Module G	Csa3M045210.1	DNA binding protein	PF00249(MYB)	Myb, DNA-binding
Module G	Csa5M424880.1	DNA repair protein Rad4 family	NA	NA
Module G	Csa3M819900.1	DNA-binding protein	NA	NA
Module G	Csa3M642650.1	DNA-directed RNA polymerase	NA	NA
Module G	Csa6M011680.1	Double Clp-N motif-containing P-loop nucleoside triphosphate hydrolase domain-containing protein	NA	NA
Module G	Csa3M851850.1	DTW domain-containing protein	NA	NA
Module G	Csa6M087780.1	Dynamin	NA	NA
Module G	Csa7M318450.1	E4/E8 binding protein-1	NA	NA
Module G	Csa6M056550.1	ECA1 protein	NA	NA
Module G	Csa7M057510.1	EMB2748	NA	NA
Module G	Csa3M895750.2	EMF1 protein	NA	NA
Module G	Csa3M592170.1	Esterase/lipase/thioesterase	NA	NA
Module G	Csa3M119290.1	Extensin	NA	NA
Module G	Csa1M433090.1	Extracellular ribonuclease	NA	NA
Module G	Csa5M056620.1	FAD/NAD(P)-binding oxidoreductase family protein	NA	NA
Module G	Csa7M372900.1	Far-red impaired responsive 1	PF04434(FAR1)	Zinc finger, SWIM-type
Module G	Csa3M182000.1	Flap endonuclease GEN-like 2	NA	NA
Module G	Csa6M504580.1	Folate carrier protein	NA	NA
Module G	Csa2M351670.1	Fructan 1-exohydrolase	NA	NA
Module G	Csa6M074610.1	Gene of unknown function	NA	NA
Module G	Csa7M056510.1	Gene of unknown function	NA	NA
Module G	Csa3M435000.1	Gene of unknown function	NA	NA
Module G	Csa3M727890.2	Gene of unknown function	NA	NA
Module G	Csa3M732660.1	Gene of unknown function	NA	NA
Module G	Csa3M769100.1	Gene of unknown function	NA	NA
Module G	Csa3M799620.1	Gene of unknown function	NA	NA
Module G	Csa3M835830.1	Gene of unknown function	NA	NA
Module G	Csa3M892200.1	Gene of unknown function	NA	NA
Module G	Csa4M000730.1	Gene of unknown function	NA	NA
Module G	Csa4M025710.1	Gene of unknown function	NA	NA
Module G	Csa4M194800.1	Gene of unknown function	NA	NA
Module G	Csa4M314400.1	Gene of unknown function	NA	NA
Module G	Csa1M077200.1	Gene of unknown function	NA	NA
Module G	Csa5M139520.1	Gene of unknown function	NA	NA
Module G	Csa5M167180.1	Gene of unknown function	NA	NA
Module G	Csa5M173450.1	Gene of unknown function	NA	NA
Module G	Csa5M488770.1	Gene of unknown function	NA	NA
Module G	Csa5M581680.1	Gene of unknown function	NA	NA
Module G	Csa5M606430.1	Gene of unknown function	NA	NA
Module G	Csa5M649340.1	Gene of unknown function	NA	NA
Module G	Csa6M004610.1	Gene of unknown function	NA	NA
Module G	Csa6M057090.1	Gene of unknown function	NA	NA
Module G	Csa6M078560.1	Gene of unknown function	NA	NA
Module G	Csa6M157110.1	Gene of unknown function	NA	NA
Module G	Csa6M179450.1	Gene of unknown function	NA	NA
Module G	Csa1M329910.1	Gene of unknown function	NA	NA
Module G	Csa6M425050.1	Gene of unknown function	NA	NA
Module G	Csa6M497130.1	Gene of unknown function	NA	NA
Module G	Csa7M008450.1	Gene of unknown function	NA	NA
Module G	Csa7M027850.1	Gene of unknown function	NA	NA
Module G	Csa7M135940.1	Gene of unknown function	NA	NA
Module G	Csa7M207010.1	Gene of unknown function	NA	NA
Module G	Csa7M272120.1	Gene of unknown function	NA	NA
Module G	Csa7M433920.1	Gene of unknown function	NA	NA
Module G	CsaUNM000020.1	Gene of unknown function	NA	NA
Module G	CsaUNM025510.1	Gene of unknown function	NA	NA
Module G	Csa1M014330.1	Gene of unknown function	NA	NA
Module G	Csa1M660710.1	Gene of unknown function	NA	NA
Module G	Csa1M696510.1	Gene of unknown function	NA	NA
Module G	Csa2M008120.1	Gene of unknown function	NA	NA
Module G	Csa2M247050.1	Gene of unknown function	NA	NA
Module G	Csa2M346060.1	Gene of unknown function	NA	NA
Module G	Csa1M033110.1	Gene of unknown function	NA	NA
Module G	Csa2M386140.1	Gene of unknown function	NA	NA
Module G	Csa2M418900.1	Gene of unknown function	NA	NA
Module G	Csa3M146620.1	Gene of unknown function	NA	NA
Module G	Csa3M147220.1	Gene of unknown function	NA	NA
Module G	Csa3M610780.1	Gene of unknown function	NA	NA
Module G	Csa2M363540.1	Glutamate receptor	NA	NA
Module G	Csa3M133350.1	Glutathione S-transferase	NA	NA
Module G	Csa2M406090.1	GPI-anchored protein	NA	NA
Module G	Csa1M470380.1	Growth regulator	NA	NA
Module G	Csa3M019940.1	Growth regulator	NA	NA
Module G	Csa6M044000.1	GTP binding protein	NA	NA
Module G	Csa4M598010.1	GTP1/BG family member	NA	NA
Module G	Csa3M683170.1	Holiday junction resolvase, S1x1p, URI domain nuclease	NA	NA
Module G	Csa3M646630.1	Inactive serine/threonine-protein kinase bub1	NA	NA
Module G	Csa1M144320.1	J991113_30.19 protein	NA	NA
Module G	Csa3M644820.1	Kinase	NA	NA
Module G	Csa3M598380.1	KIP1	NA	NA
Module G	Csa4M001850.1	Late embryogenesis protein-5	NA	NA
Module G	Csa6M080350.1	Leucine rich repeat protein	NA	NA
Module G	Csa1M075600.1	Leucine-rich repeat receptor kinase	NA	NA
Module G	Csa4M181200.1	Mads box protein	PF00319(MIKC)	Transcription factor, MADS-box
Module G	Csa3M851750.1	Meiotic recombination repair protein	NA	NA
Module G	Csa2M005350.1	Met-10+ protein	NA	NA
Module G	Csa2M009460.1	Metallophosphatase domain-containing protein	NA	NA
Module G	Csa7M419580.1	Methyltransferase	NA	NA
Module G	Csa2M292770.1	Molybdopterin cofactor sulfurase	NA	NA
Module G	Csa3M889150.1	Myb	PF00249(MYB)	Myb, DNA-binding
Module G	Csa3M130900.1	MYB transcription factor	PF00249(MYB)	Myb, DNA-binding
Module G	Csa5M425400.1	MYB transcription factor	PF00249(MYB)	Myb, DNA-binding
Module G	Csa1M586860.1	MYB transcription factor MYB129	PF00249(MYB)	Myb, DNA-binding
Module G	Csa2M404900.1	Myosin heavy chain	NA	NA
Module G	Csa3M891660.1	Myosin-1	NA	NA
Module G	Csa3M100800.1	NAC domain-containing protein	PF02365(NAC)	No apical meristem (NAM) protein
Module G	Csa3M119400.1	NC domain-containing protein	NA	NA
Module G	Csa1M070610.1	Negative regulator of the PH system	NA	NA
Module G	Csa7M452060.1	Nodulation receptor kinase	NA	NA
Module G	Csa1M004190.1	Nucleic acid binding protein	NA	NA
Module G	Csa4M296060.1	Pectin acetylesterase	NA	NA
Module G	Csa5M583250.1	Pentatricopeptide repeat-containing protein	NA	NA
Module G	Csa7M075040.1	Pentatricopeptide repeat-containing protein	NA	NA
Module G	Csa3M842670.1	Pentatricopeptide repeat-containing protein	NA	NA
Module G	Csa5M420290.1	Pentatricopeptide repeat-containing protein	NA	NA
Module G	Csa5M021290.1	Pentatricopeptide repeat-containing protein	NA	NA
Module G	Csa5M648690.1	Pentatricopeptide repeat-containing protein	NA	NA
Module G	Csa7M272130.1	Pentatricopeptide repeat-containing protein	NA	NA
Module G	Csa4M004890.1	Pentatricopeptide repeat-containing protein	NA	NA
Module G	Csa4M010980.1	Pentatricopeptide repeat-containing protein	NA	NA
Module G	Csa1M627440.1	Pentatricopeptide repeat-containing protein	NA	NA
Module G	Csa7M387770.1	Pentatricopeptide repeat-containing protein	NA	NA
Module G	Csa5M505180.1	Pentatricopeptide repeat-containing protein	NA	NA
Module G	Csa7M201830.1	Pentatricopeptide repeat-containing protein	NA	NA
Module G	Csa3M912300.1	Pentatricopeptide repeat-containing protein	NA	NA
Module G	Csa3M104890.1	Pentatricopeptide repeat-containing protein	NA	NA
Module G	Csa5M114630.1	Pentatricopeptide repeat-containing protein	NA	NA
Module G	Csa3M881850.1	Pentatricopeptide repeat-containing protein	NA	NA
Module G	Csa6M501860.1	Pentatricopeptide repeat-containing protein, mitochondrial	NA	NA
Module G	Csa1M572970.1	Peptidase, cysteine peptidase active site	NA	NA
Module G	Csa5M606370.1	Phosphate transporter PH1 homolog 10	NA	NA
Module G	Csa5M606600.1	Phosphorylase	NA	NA
Module G	Csa1M461010.1	Phytochrome	NA	NA
Module G	Csa6M405930.1	Pleckstrin homology (PH) and lipid-binding START domain-containing protein	NA	NA
Module G	Csa5M590010.1	Proteasome subunit beta type	NA	NA
Module G	Csa1M588530.1	Protein kinase	NA	NA
Module G	Csa4M526560.1	Proteinaceous RNase P 2	NA	NA
Module G	Csa3M872760.1	Receptor protein kinase CLAVATA1	NA	NA
Module G	Csa4M055430.1	Receptor serine-threonine protein kinase	NA	NA
Module G	Csa3M077750.1	Receptor serine-threonine protein kinase	NA	NA
Module G	Csa3M127040.1	Replication factor C subunit	NA	NA
Module G	CsaUNM024810.1	Rhicadhesin receptor	NA	NA
Module G	Csa4M192730.1	Ribonuclease III	NA	NA
Module G	Csa3M074990.1	Ribonuclease III	NA	NA
Module G	Csa5M126730.1	Ribonuclease P	NA	NA
Module G	Csa6M182680.1	RING-H2 finger protein ATL3F	NA	NA
Module G	Csa4M083540.2	RING/U-box domain-containing protein	NA	NA
Module G	Csa6M421620.1	RING/U-box domain-containing protein	NA	NA
Module G	Csa1M442340.1	RNA binding protein	NA	NA
Module G	Csa7M044950.1	Root phototropism protein	NA	NA
Module G	Csa6M430670.1	RPM1-interacting protein 4 (RIN4) family protein	NA	NA
Module G	Csa2M014830.1	Rpp4 candidate 2	NA	NA
Module G	Csa2M404830.1	Rtholog of maize chloroplast splicing factor CRS1	NA	NA
Module G	Csa6M135980.1	S-adenosylmethionine-dependent methyltransferase domain-containing protein	NA	NA
Module G	Csa3M133250.1	Self-incompatibility S1 family protein	NA	NA
Module G	Csa1M435740.1	Serine-threonine protein kinase, plant-type	NA	NA
Module G	Csa5M167740.1	Serine/threonine-protein kinase bri1	NA	NA
Module G	Csa4M652840.1	SIGBa0099L20.5 protein	NA	NA
Module G	Csa1M043230.1	SJNBa0001M07.6 protein	NA	NA
Module G	Csa1M166820.1	SJNBa0013K16.3 protein	NA	NA
Module G	Csa5M623400.1	SMC domain protein	NA	NA
Module G	Csa1M705100.1	SnRNA activating complex family protein	NA	NA
Module G	Csa1M045970.1	Spermidine synthase 1	NA	NA
Module G	Csa7M342800.1	Spindle and kinetochore-associated protein 1 homolog	NA	NA
Module G	Csa3M110690.1	SWIB complex BAF60b domain-containing protein	NA	NA
Module G	Csa7M390180.1	Tetratricopeptide repeat-containing protein	NA	NA
Module G	Csa2M060520.1	Tetratricopeptide-like helical	NA	NA
Module G	Csa2M022780.1	TIR-LRR-NBS disease resistance protein	NA	NA
Module G	Csa3M044470.1	Tir-nbs resistance protein	NA	NA
Module G	Csa2M021540.1	TIR-NBS-LRR-AAA+ATPase	NA	NA
Module G	Csa7M312410.1	Tpr domain containing protein	NA	NA
Module G	Csa6M509650.1	Transcription factor	PF07716(bZIP)	Basic leucine zipper
Module G	Csa3M878800.1	Transcription factor HY5	PF07716(bZIP)	Basic leucine zipper
Module G	Csa2M403160.1	Transcription factor TGA7	PF07716(bZIP)	Basic leucine zipper
Module G	Csa5M139610.1	Transcription factor TRY	PF00249(MYB)	Myb, DNA-binding
Module G	Csa6M428550.1	Transferase, transferring glycosyl groups	NA	NA
Module G	Csa6M487800.1	Transmembrane protein 220	NA	NA
Module G	Csa3M816690.1	Ubiquitin carboxyl-terminal hydrolase	NA	NA
Module G	Csa3M077710.1	Ubiquitin-conjugating enzyme variant	NA	NA
Module G	Csa5M146840.1	Ubiquitin-protein ligase	NA	NA
Module G	Csa1M046250.1	UBX domain-containing protein 8-B	NA	NA
Module G	Csa6M499840.1	UDP-glucuronosyltransferase	NA	NA
Module G	Csa7M089220.1	Uncharacterized ACR, CG1565 family protein	NA	NA
Module G	CsaUNM024980.1	Vule receptor-like kinase 28	NA	NA
Module G	Csa3M736720.1	WRKY protein	PF03106(WRKY)	DNA-binding WRKY
Module G	Csa1M522530.1	XH/XS domain-containing protein	NA	NA
Module G	Csa1M202300.1	Xyloglucan endotransglucosylase/hydrolase protein 14	NA	NA
Module G	Csa1M024190.1	Zinc finger protein	PF00096(C2H2)	Zinc finger, C2H2-type
Module G	Csa6M149950.1	Zinc finger protein	PF00096(C2H2)	Zinc finger, C2H2-type
Module G	Csa3M110670.1	Zinc ion binding / DNA binding protein	NA	NA
Module G	Csa1M538200.1	Zinc ion binding protein	NA	NA
Module H	Csa5M524750.1	50S ribosomal protein L12, chloroplastic	NA	NA
Module H	Csa2M213970.1	ABC-type Co2+ transport system, permease component	NA	NA
Module H	Csa4M638550.1	Acyl-peptide hydrolase	NA	NA
Module H	Csa4M638530.1	Acylamino-acid-releasing enzyme	NA	NA
Module H	Csa5M631470.1	Adhesin protein Mad2	NA	NA
Module H	Csa2M000100.1	Adipocyte plasma membrane-associated protein	NA	NA
Module H	Csa4M652640.1	AP2 domain class transcription factor	PF00847(ERF)	Pathogenesis-related transcriptional factor/ERF, DNA-binding
Module H	Csa3M120410.1	Arabinogalactan peptide 20	NA	NA
Module H	Csa1M042930.1	ATP binding protein	NA	NA
Module H	Csa3M848870.1	ATP binding protein	NA	NA
Module H	Csa3M183890.1	ATP binding protein	NA	NA
Module H	Csa2M074170.1	Auxin efflux carrier component	NA	NA
Module H	Csa1M538830.1	Auxin-induced protein 5NG4	NA	NA
Module H	Csa3M033810.1	Axial regulator YABBY1	PF04690(YABBY)	YABBY protein
Module H	Csa3M812220.1	Beta-glucosidase	NA	NA
Module H	Csa1M033310.1	Chlorophyll A/B binding protein	NA	NA
Module H	Csa1M153560.1	Collagen triple helix repeat domain protein	NA	NA
Module H	Csa6M112440.1	Conserved gene of unknown function	NA	NA
Module H	Csa3M006620.1	Conserved gene of unknown function	NA	NA
Module H	Csa6M511100.1	Conserved gene of unknown function	NA	NA
Module H	Csa6M523330.1	Conserved gene of unknown function	NA	NA
Module H	Csa2M238860.1	Conserved gene of unknown function	NA	NA
Module H	Csa2M376850.1	Conserved gene of unknown function	NA	NA
Module H	Csa3M180240.1	Conserved gene of unknown function	NA	NA
Module H	Csa3M348940.1	Conserved gene of unknown function	NA	NA
Module H	Csa3M608720.1	Conserved gene of unknown function	NA	NA
Module H	Csa3M171870.1	Csf-2 protein	NA	NA
Module H	Csa5M162030.1	Cys2/His2 zinc-finger transcription factor	PF00096(C2H2)	Zinc finger, C2H2-type
Module H	Csa3M903550.1	Cytochrome P450 88D6	NA	NA
Module H	Csa3M798110.1	Disease resistance response protein	NA	NA
Module H	Csa4M647480.1	DNAJ heat shock N-terminal domain-containing protein	NA	NA
Module H	Csa5M608360.1	DVL5	NA	NA
Module H	Csa7M447110.1	Electron carrier	NA	NA
Module H	Csa1M000640.1	Electron transporter	NA	NA
Module H	Csa3M840420.1	Esterase	NA	NA
Module H	Csa7M322600.1	Extensin	NA	NA
Module H	Csa4M269160.1	FHA domain containing protein	NA	NA
Module H	Csa3M019900.1	Formyltetrahydrofolate deformylase	NA	NA
Module H	Csa3M843790.1	Galactose mutarotase	NA	NA
Module H	Csa4M269790.1	Gene of unknown function	NA	NA
Module H	Csa3M889700.1	Gene of unknown function	NA	NA
Module H	Csa4M129550.1	Gene of unknown function	NA	NA
Module H	Csa4M508500.1	Gene of unknown function	NA	NA
Module H	Csa1M004260.1	Gene of unknown function	NA	NA
Module H	Csa5M139750.1	Gene of unknown function	NA	NA
Module H	Csa5M631490.1	Gene of unknown function	NA	NA
Module H	Csa7M067520.1	Gene of unknown function	NA	NA
Module H	Csa7M075030.1	Gene of unknown function	NA	NA
Module H	Csa1M527900.1	Gene of unknown function	NA	NA
Module H	Csa2M349040.1	Gene of unknown function	NA	NA
Module H	Csa2M372880.1	Gene of unknown function	NA	NA
Module H	Csa3M121700.1	Gene of unknown function	NA	NA
Module H	Csa6M198280.1	Glutaredoxin family protein	NA	NA
Module H	Csa4M641550.1	Kinesin heavy chain	NA	NA
Module H	Csa5M208480.1	Meiotic checkpoint regulator cut4	NA	NA
Module H	Csa5M310820.1	Methionine aminopeptidase	NA	NA
Module H	Csa5M162040.1	Mtn21	NA	NA
Module H	Csa2M363030.1	Mtn21	NA	NA
Module H	Csa6M452770.1	NAC domain protein	PF02365(NAC)	No apical meristem (NAM) protein
Module H	Csa5M569340.1	NAD(P)H-quinone oxidoreductase subunit L	NA	NA
Module H	Csa1M042560.1	Non-specific lipid-transfer protein type 2	NA	NA
Module H	Csa3M119660.1	Oxygen evolving enhancer protein 3	NA	NA
Module H	Csa1M541390.1	Patellin-4	NA	NA
Module H	Csa6M514890.1	Pectinesterase	NA	NA
Module H	Csa1M701920.1	Pentatricopeptide repeat-containing protein	NA	NA
Module H	Csa3M895910.1	Pentatricopeptide repeat-containing protein	NA	NA
Module H	Csa4M052610.1	Pentatricopeptide repeat-containing protein	NA	NA
Module H	Csa1M710160.1	Phloem filament protein	NA	NA
Module H	Csa4M063980.1	Phytoene synthase protein	NA	NA
Module H	Csa2M348790.1	Polygalacturonase	NA	NA
Module H	Csa5M636470.1	Protease degQ	NA	NA
Module H	Csa5M604990.1	Protein HVA22	NA	NA
Module H	Csa5M505780.1	PsbP 2, chloroplastic	NA	NA
Module H	Csa7M351890.1	Quinone oxidoreductase	NA	NA
Module H	Csa5M168940.1	Receptor protein kinase	NA	NA
Module H	Csa7M432310.1	Receptor-kinase	NA	NA
Module H	Csa3M134590.1	Ribonucleoprotein, chloroplast	NA	NA
Module H	Csa6M126260.1	Rop guanine nucleotide exchange factor	NA	NA
Module H	Csa7M319000.1	Serine carboxypeptidase	NA	NA
Module H	Csa1M599480.1	Serine-threonine protein kinase, plant-type	NA	NA
Module H	Csa4M334670.1	Serine/threonine-protein kinase STN8, chloroplastic	NA	NA
Module H	Csa2M382480.1	Stress induced protein	NA	NA
Module H	Csa3M851860.1	Structural constituent of cell wall	NA	NA
Module H	Csa6M042370.1	Tetrapyrrole-binding protein, chloroplast	NA	NA
Module H	Csa1M257940.1	Tetratricopeptide repeat domain protein	NA	NA
Module H	Csa3M889840.1	Thylakoid lumenal 29 kDa protein, chloroplastic	NA	NA
Module H	Csa7M063950.1	UDP-glucuronosyltransferase	NA	NA
Module H	Csa5M606460.1	Zinc finger protein	PF00096(C2H2)	Zinc finger, C2H2-type
Module H	Csa3M434970.1	Zinc finger protein	PF00096(C2H2)	Zinc finger, C2H2-type
Module I	Csa1M009630.1	Aldose 1-epimerase	NA	NA
Module I	Csa6M010000.1	Anthocyanin 5-aromatic acyltransferase	NA	NA
Module I	Csa1M418800.1	ATGDU3 (ARABIDPSIS THALIANA GLUTAMINE DUMPER 3)	NA	NA
Module I	Csa5M321480.1	ATP synthase subunit alpha	NA	NA
Module I	Csa5M321490.1	ATP synthase subunit alpha	NA	NA
Module I	Csa1M397130.2	Auxin-responsive protein IAA1	PF00072(ARF)	Auxin response factor
Module I	Csa2M359970.1	BRI1 kinase inhibitor 1	NA	NA
Module I	Csa2M075960.1	Caleosin	NA	NA
Module I	Csa7M037580.1	Cell wall glycine-rich protein	NA	NA
Module I	Csa2M068700.1	Cinnamate 4-hydroxylase	NA	NA
Module I	Csa2M299950.1	Cinnamyl alcohol dehydrogenase	NA	NA
Module I	Csa4M303110.1	Conserved gene of unknown function	NA	NA
Module I	Csa2M007390.1	Conserved gene of unknown function	NA	NA
Module I	Csa4M295490.1	Conserved gene of unknown function	NA	NA
Module I	Csa5M517120.1	Conserved gene of unknown function	NA	NA
Module I	Csa5M611690.1	Conserved gene of unknown function	NA	NA
Module I	Csa6M327960.1	Conserved gene of unknown function	NA	NA
Module I	Csa1M534760.1	Conserved gene of unknown function	NA	NA
Module I	Csa2M357850.1	Conserved gene of unknown function	NA	NA
Module I	Csa5M187880.1	Cucumisin	NA	NA
Module I	Csa6M001760.1	Cytochrome P450	NA	NA
Module I	Csa5M606820.1	Cytochrome P450	NA	NA
Module I	Csa1M263950.1	Ethylene-forming-enzyme-like dioxygenase	NA	NA
Module I	Csa4M129560.1	FERNIA receptor-like kinase	NA	NA
Module I	Csa3M736790.1	Gene of unknown function	NA	NA
Module I	Csa3M890000.1	Gene of unknown function	NA	NA
Module I	Csa5M504120.1	Gene of unknown function	NA	NA
Module I	Csa5M587230.1	Gene of unknown function	NA	NA
Module I	Csa5M623890.1	Gene of unknown function	NA	NA
Module I	Csa6M301590.1	Gene of unknown function	NA	NA
Module I	Csa7M380100.1	Gene of unknown function	NA	NA
Module I	Csa7M394670.1	Gene of unknown function	NA	NA
Module I	Csa1M574930.1	Gene of unknown function	NA	NA
Module I	Csa3M258130.1	Gene of unknown function	NA	NA
Module I	Csa3M375710.1	Gene of unknown function	NA	NA
Module I	Csa3M009540.1	Glycine-rich protein-2	NA	NA
Module I	Csa5M549170.1	Histidine kinase	NA	NA
Module I	Csa7M113340.1	Histone deacetylase	NA	NA
Module I	Csa1M043210.1	Kunitz-type protease inhibitor KPI-D12	NA	NA
Module I	Csa4M052640.1	Late embryogenesis abundant hydroxyproline-rich glycoprotein	NA	NA
Module I	Csa5M649880.1	MATE transporter	NA	NA
Module I	Csa1M542440.1	Mitochondrial transcription termination factor family protein	NA	NA
Module I	Csa5M577370.1	Mutt/nudix hydrolase	NA	NA
Module I	Csa2M352950.1	MYB transcription factor	PF00249(MYB)	Myb, DNA-binding
Module I	CsaUNM026750.1	NADH-ubiquinone oxidoreductase	NA	NA
Module I	Csa1M064770.1	NDR1	NA	NA
Module I	Csa5M082300.1	Nucleoporin 155	NA	NA
Module I	Csa1M629130.1	Pentatricopeptide repeat-containing protein	NA	NA
Module I	Csa4M638520.1	Plant-specific domain TIGR01570 family protein	NA	NA
Module I	Csa5M220400.1	Potassium transporter	NA	NA
Module I	Csa5M635410.1	Protein kinase APK1B, chloroplast	NA	NA
Module I	Csa5M591780.1	Regulator of G-protein signaling 1	NA	NA
Module I	Csa3M710210.1	SJNBa0041A02.21 protein	NA	NA
Module I	Csa6M509700.1	Tonoplastic monosaccharide transporter	NA	NA
Module I	Csa3M180270.1	TraB family protein	NA	NA
Module I	Csa2M247590.1	Transcription factor	PF00249(G2-like)	Myb, DNA-binding
Module I	Csa3M008330.1	Transcription factor KAN2	PF00249(G2-like)	Myb, DNA-binding
Module I	Csa5M604240.1	Transport protein	NA	NA
Module I	Csa5M139930.1	WRKY transcription factor	PF03106(WRKY)	DNA-binding WRKY
Module I	Csa5M139940.1	WRKY transcription factor	PF03106(WRKY)	DNA-binding WRKY
[truncated: 171 more rows]
